# Supplementary material for: 3-[2-(5H-Indolo[2,3-b]quinoxalin-5-yl)eth­yl]-1,3-oxazolidin-2-one
Source: Acta Crystallogr Sect E Struct Rep Online. 2010 Aug 28;66(Pt 9):o2461. doi: 10.1107/S1600536810033222 (PMC3008062; doi:10.1107/S1600536810033222)
Supplement: Supplementary file 2 [file e-66-o2461-Isup2.hkl]

# 
# h,k,l, Fc-squared, Fo-squared, sigma(Fo-squared) and status flag 
# 
data_I
_shelx_title '  P21/c' 
_shelx_refln_list_code          4 
_shelx_F_calc_maximum      250.08 
_exptl_crystal_F_000       696.00 
_reflns_d_resolution_high  0.8033 
 
loop_ 
 _symmetry_equiv_pos_as_xyz 
 'x, y, z' 
 '-x+1/2, y+1/2, -z+1/2' 
 '-x, -y, -z' 
 'x-1/2, -y-1/2, z-1/2' 
 
_cell_length_a    14.5565 
_cell_length_b     5.8993 
_cell_length_c    18.6434 
_cell_angle_alpha  90.000 
_cell_angle_beta   92.393 
_cell_angle_gamma  90.000 
 
_shelx_F_squared_multiplier     1.000 
 
loop_ 
 _refln_index_h 
 _refln_index_k 
 _refln_index_l 
 _refln_F_squared_calc 
 _refln_F_squared_meas 
 _refln_F_squared_sigma 
 _refln_observed_status 
   2   0   0     2237.30     2147.75     22.90 o 
   4   0   0     7765.07     7691.35     72.60 o 
   6   0   0       44.25       48.70      3.15 o 
   8   0   0       13.30        3.46      3.28 o 
  10   0   0      272.81      267.53      7.49 o 
  12   0   0        1.27       -5.65      5.65 o 
  14   0   0       26.71       18.98      8.18 o 
  16   0   0       39.18       47.62      9.34 o 
  18   0   0        8.20        5.13     16.75 o 
   1   1   0      526.62      399.77      4.89 o 
   3   1   0     2059.86     2089.25     15.45 o 
   4   1   0      322.74      253.98      3.19 o 
   5   1   0      987.80      959.34      7.86 o 
   6   1   0      423.26      404.39      4.40 o 
   7   1   0      655.44      638.80      7.56 o 
   8   1   0      339.17      357.65      5.12 o 
   9   1   0      365.39      377.95      6.82 o 
  10   1   0       90.65       87.00      3.74 o 
  11   1   0       54.74       49.35      4.23 o 
  12   1   0       61.29       50.30      4.43 o 
  13   1   0       42.08       43.73      5.39 o 
  14   1   0       48.18       48.59      6.32 o 
  15   1   0       40.39       35.24      6.88 o 
  16   1   0        1.02        4.73      6.24 o 
  17   1   0        1.28       -1.17      8.30 o 
   0   2   0     3267.10     3285.21     54.27 o 
   1   2   0        0.36        3.91      2.92 o 
   2   2   0        6.16        5.58      1.83 o 
   3   2   0     1655.78     1602.58     11.85 o 
   4   2   0      145.97      165.49      3.46 o 
   5   2   0      406.63      351.81      4.74 o 
   6   2   0      651.00      682.61      7.08 o 
   7   2   0      284.99      295.50      4.30 o 
   8   2   0       41.35       43.39      2.95 o 
   9   2   0       90.54       97.91      3.88 o 
  10   2   0        3.18        8.85      3.40 o 
  11   2   0      247.33      254.95      9.18 o 
  12   2   0       94.27       98.61      6.32 o 
  13   2   0       67.51       70.47      9.85 o 
  14   2   0        1.16        1.89      7.33 o 
  15   2   0       13.33        8.10      8.05 o 
  16   2   0        2.53       -4.23      7.97 o 
  17   2   0       35.60       24.14      9.04 o 
   1   3   0      306.66      298.79      8.61 o 
   2   3   0      270.77      272.33      9.63 o 
   3   3   0      558.16      560.13      7.38 o 
   4   3   0      596.95      604.04      6.04 o 
   5   3   0        5.02        4.55      2.44 o 
   6   3   0      501.61      496.77      7.59 o 
   7   3   0        3.30        1.69      3.20 o 
   8   3   0      406.92      408.25      9.99 o 
   9   3   0      565.36      521.14      9.09 o 
  10   3   0      189.75      182.87      6.64 o 
  11   3   0       33.33       28.70      5.18 o 
  12   3   0       10.05        6.72      6.56 o 
  13   3   0        0.30       -2.47      6.75 o 
  14   3   0        0.03       -2.17     11.00 o 
  15   3   0       16.65       17.23      9.30 o 
  16   3   0        6.27       11.62     10.10 o 
   0   4   0       78.65       64.65     17.32 o 
   1   4   0      227.73      192.94     15.23 o 
   2   4   0      201.66      171.92     14.58 o 
   3   4   0      203.13      185.50      9.85 o 
   4   4   0        2.59       -1.67      2.34 o 
   5   4   0       29.04       31.94      4.27 o 
   6   4   0        0.13        3.69      4.47 o 
   7   4   0      256.72      252.67      9.52 o 
   8   4   0      273.16      268.45      9.99 o 
   9   4   0      112.62      109.02      5.44 o 
  10   4   0      186.96      170.95      6.71 o 
  11   4   0        3.27        3.83      5.40 o 
  12   4   0       10.89        3.31      6.64 o 
  13   4   0        8.12        2.53      7.02 o 
  14   4   0       12.56       15.55      7.60 o 
  15   4   0       24.34        8.71      9.47 o 
   1   5   0       24.43       10.47     13.82 o 
   2   5   0       55.01       51.18     13.90 o 
   3   5   0      103.65       83.37      8.77 o 
   4   5   0       85.63       94.95     10.29 o 
   5   5   0        4.47        1.71      5.33 o 
   6   5   0       23.11       23.04      3.97 o 
   7   5   0       44.35       36.34      6.72 o 
   8   5   0        7.98       10.98      5.57 o 
   9   5   0       79.20       73.79      7.19 o 
  10   5   0        2.71       -1.12      4.62 o 
  11   5   0        0.56        0.23      5.17 o 
  12   5   0        8.57       15.79      6.67 o 
  13   5   0        0.02       11.69      7.15 o 
   0   6   0       42.52       14.91     20.94 o 
   1   6   0       99.18       86.89     16.02 o 
   2   6   0       16.77        9.60     14.59 o 
   3   6   0       46.95       56.81     16.69 o 
   4   6   0       11.49       31.37     15.06 o 
   5   6   0        0.01       -7.84      7.84 o 
   6   6   0       28.73       27.12      6.77 o 
   7   6   0        0.67        5.45      6.96 o 
   8   6   0       10.36       10.29      7.70 o 
   9   6   0        0.13        5.75      5.38 o 
  10   6   0        6.70        5.11      5.90 o 
   1   7   0        9.20       25.38     17.43 o 
   2   7   0       20.94       43.90     18.51 o 
   3   7   0        0.82       11.22     17.58 o 
   4   7   0        0.14       -1.15     11.37 o 
   5   7   0        5.76        2.18      7.75 o 
 -17   0   1        2.46        4.15      9.20 o 
 -15   0   1        8.79        6.54      7.33 o 
 -13   0   1        6.41        1.82      6.48 o 
 -11   0   1       11.76       14.23      4.78 o 
  -9   0   1      491.38      493.85      9.32 o 
  -7   0   1      431.37      392.72      6.99 o 
  -5   0   1       16.59        7.81      2.55 o 
  -3   0   1    25537.55    23260.04    219.44 o 
   3   0   1       46.48       78.32      3.03 o 
   5   0   1     7479.83     7155.62     68.13 o 
   7   0   1        7.71        5.92      3.05 o 
   9   0   1       48.24       59.08      4.26 o 
  11   0   1      269.60      280.40      8.80 o 
  13   0   1        5.88        2.77      7.30 o 
  15   0   1       46.38       44.02      9.27 o 
  17   0   1      247.44      279.94     14.96 o 
 -17   1   1       35.59       29.48      9.04 o 
 -16   1   1       23.59       30.53      6.67 o 
 -15   1   1      106.86      115.62      6.94 o 
 -14   1   1       99.66      112.41      6.13 o 
 -13   1   1      102.48      102.15      5.57 o 
 -12   1   1      151.06      159.73      4.87 o 
 -11   1   1       51.39       58.46      3.72 o 
 -10   1   1      186.82      177.65      4.26 o 
  -9   1   1       53.04       54.56      2.53 o 
  -8   1   1      219.44      234.41      3.99 o 
  -7   1   1     1803.59     1801.56     13.32 o 
  -6   1   1      337.30      339.16      3.93 o 
  -5   1   1        2.00        1.11      1.73 o 
  -4   1   1      190.06      205.74      3.04 o 
  -3   1   1       11.55       25.60      2.36 o 
  -2   1   1      250.63      238.70      3.80 o 
  -1   1   1     4108.40     3693.10     32.60 o 
   0   1   1    21816.06    21165.92    265.36 o 
   1   1   1        9.96        5.40      2.03 o 
   2   1   1      560.86      493.41      5.26 o 
   3   1   1      450.26      336.53      4.34 o 
   4   1   1      474.33      505.93      4.82 o 
   5   1   1       43.96       39.11      1.95 o 
   6   1   1      205.86      161.29      3.14 o 
   7   1   1      407.17      403.58      5.28 o 
   8   1   1       80.38       72.68      2.97 o 
   9   1   1       16.16       13.96      3.02 o 
  10   1   1      291.84      277.43      5.78 o 
  11   1   1        0.32        0.30      4.14 o 
  12   1   1       22.33       19.55      4.81 o 
  13   1   1       19.86       16.55      5.42 o 
  14   1   1        5.90        7.59      5.55 o 
  15   1   1       12.53        6.38      5.94 o 
  16   1   1        1.73        2.97      6.15 o 
  17   1   1       20.77       11.88      9.30 o 
 -17   2   1       48.52       61.34      9.97 o 
 -16   2   1        2.93       -7.82      7.82 o 
 -15   2   1       34.65       22.12      8.02 o 
 -14   2   1       64.34       78.63      7.59 o 
 -13   2   1       18.52       21.78      5.72 o 
 -12   2   1       16.77       20.67      3.91 o 
 -11   2   1        0.17        0.18      3.53 o 
 -10   2   1       41.91       46.77      3.67 o 
  -9   2   1       20.05       23.31      2.94 o 
  -8   2   1       57.69       64.34      3.67 o 
  -7   2   1      606.41      662.06      6.33 o 
  -6   2   1      146.71      152.46      3.43 o 
  -5   2   1       18.93       19.50      2.34 o 
  -4   2   1        3.53        0.98      1.65 o 
  -3   2   1      147.34      158.66      2.67 o 
  -2   2   1      803.01      749.28      7.70 o 
  -1   2   1       41.47       41.33      3.80 o 
   0   2   1       58.66       67.26      4.10 o 
   1   2   1      357.57      350.25      6.45 o 
   2   2   1     1107.36     1126.07     11.09 o 
   3   2   1      777.52      798.57      7.35 o 
   4   2   1      464.29      473.34      5.90 o 
   5   2   1      131.11      164.98      4.45 o 
   6   2   1       66.32       87.03      3.39 o 
   7   2   1      391.16      392.97      5.07 o 
   8   2   1       82.21       93.19      3.40 o 
   9   2   1        2.76       -1.81      3.18 o 
  10   2   1        8.82        5.13      3.64 o 
  11   2   1       33.66       40.10      4.26 o 
  12   2   1        0.46       -3.81      3.81 o 
  13   2   1       15.25       21.65      6.10 o 
  14   2   1        6.04        0.25      7.20 o 
  15   2   1        0.00       -4.72      7.59 o 
  16   2   1        0.04       -4.44      7.79 o 
  17   2   1        8.15       13.94      9.90 o 
 -16   3   1        8.90        6.41     11.45 o 
 -15   3   1        0.20       -6.14      8.78 o 
 -14   3   1        1.41       -5.54      8.10 o 
 -13   3   1        0.65       -6.79      6.79 o 
 -12   3   1       43.27       46.27      6.14 o 
 -11   3   1       23.59       13.31      5.63 o 
 -10   3   1       13.60        9.33      4.57 o 
  -9   3   1        5.87       -2.82      4.71 o 
  -8   3   1        6.46        2.30      3.47 o 
  -7   3   1       54.58       50.22      4.30 o 
  -6   3   1      266.19      267.16      5.64 o 
  -5   3   1      108.75      116.89      3.06 o 
  -4   3   1       10.54       13.11      1.95 o 
  -3   3   1       86.85       91.71      3.11 o 
  -2   3   1       10.89       14.64      4.12 o 
  -1   3   1      373.13      368.42     10.28 o 
   0   3   1     1103.65     1077.76     17.72 o 
   1   3   1     1341.87     1387.63     21.33 o 
   2   3   1       80.01       70.14      5.56 o 
   3   3   1      136.18      168.60      4.25 o 
   4   3   1        7.11        7.28      2.33 o 
   5   3   1       11.62        7.81      2.72 o 
   6   3   1      165.37      168.00      5.05 o 
   7   3   1        4.77        4.67      2.88 o 
   8   3   1      507.08      513.42      7.67 o 
   9   3   1        7.80        6.09      4.68 o 
  10   3   1        0.42        4.87      5.25 o 
  11   3   1       96.07       90.90      6.00 o 
  12   3   1        4.32       11.28     10.48 o 
  13   3   1       52.82       53.02      7.71 o 
  14   3   1        9.45        5.10      8.56 o 
  15   3   1        0.78        2.71      9.17 o 
  16   3   1        3.95       -4.97      9.34 o 
 -15   4   1       10.41       -1.01      9.42 o 
 -14   4   1        0.01        0.28      7.10 o 
 -13   4   1        1.24       -4.64      7.27 o 
 -12   4   1        0.58        0.30      6.70 o 
 -11   4   1       10.88        8.08      5.44 o 
 -10   4   1      137.75      135.60      6.31 o 
  -9   4   1       23.69       17.01      4.30 o 
  -8   4   1       98.15       88.56      6.85 o 
  -7   4   1       62.57       58.96      6.45 o 
  -6   4   1       61.11       71.25      5.11 o 
  -5   4   1      122.05      133.59      5.09 o 
  -4   4   1      105.61       88.40      2.97 o 
  -3   4   1       44.16       58.68      6.74 o 
  -2   4   1       97.07       84.45      9.36 o 
  -1   4   1        8.62       21.05      8.59 o 
   0   4   1        3.53       -0.73     12.91 o 
   1   4   1       24.87       26.32      8.81 o 
   2   4   1       90.81       98.44     14.24 o 
   3   4   1       24.10       21.08      6.37 o 
   4   4   1       54.33       59.63      2.56 o 
   5   4   1        0.05        4.73      6.35 o 
   6   4   1      360.01      356.42      8.48 o 
   7   4   1      924.50      911.14     16.90 o 
   8   4   1      120.76      109.21      8.57 o 
   9   4   1        3.16        2.86      4.31 o 
  10   4   1       93.59      104.31      8.46 o 
  11   4   1        0.12       -4.86      5.33 o 
  12   4   1        0.10        5.87      6.61 o 
  13   4   1        5.41       -1.18      6.98 o 
  14   4   1        1.71       -6.96      6.96 o 
  15   4   1        0.02        0.16      9.33 o 
 -13   5   1        0.99        0.44      9.16 o 
 -12   5   1       41.24       43.29      6.86 o 
 -11   5   1        5.85       10.74      5.32 o 
 -10   5   1        3.79       -4.61      4.61 o 
  -9   5   1       14.08       12.48      6.15 o 
  -8   5   1       19.85       21.95      5.75 o 
  -7   5   1      129.97      122.88      7.10 o 
  -6   5   1       25.25       22.67      6.08 o 
  -5   5   1      105.79      113.30      7.20 o 
  -4   5   1      294.29      290.41     10.83 o 
  -3   5   1      134.87      121.27     10.16 o 
  -2   5   1       44.29       24.05     14.24 o 
  -1   5   1       43.30       19.11     13.23 o 
   0   5   1       25.27        5.88     13.84 o 
   1   5   1       29.10       39.83     17.19 o 
   2   5   1      220.94      207.74     18.52 o 
   3   5   1       78.89       83.17     12.84 o 
   4   5   1        7.90       -3.49      5.04 o 
   5   5   1       38.70       38.02      7.20 o 
   6   5   1        3.64       -0.14      3.16 o 
   7   5   1        0.00       -0.98      6.10 o 
   8   5   1        9.19       12.07      5.59 o 
   9   5   1       40.37       35.04      6.43 o 
  10   5   1       37.36       35.53      5.12 o 
  11   5   1        0.29       -1.26      5.22 o 
  12   5   1        0.03        4.01      6.29 o 
  13   5   1        2.22       -1.38      6.80 o 
 -10   6   1       75.15       72.93      6.59 o 
  -9   6   1       84.04       94.35      6.17 o 
  -8   6   1        1.72       -1.78      7.61 o 
  -7   6   1        0.23       -2.06      7.11 o 
  -6   6   1        0.18      -11.53     11.53 o 
  -5   6   1        2.04       -5.57      5.57 o 
  -4   6   1       39.74       47.37      8.08 o 
  -3   6   1       59.94       62.50     16.56 o 
  -2   6   1       24.53       18.63     15.27 o 
  -1   6   1        1.77       31.09     14.33 o 
   0   6   1       49.25       30.10     14.56 o 
   1   6   1      189.37      195.60     19.70 o 
   2   6   1       19.33       32.07     15.23 o 
   3   6   1        0.07       -3.35     14.36 o 
   4   6   1        8.17        2.37      7.30 o 
   5   6   1       59.55       66.00      6.45 o 
   6   6   1        1.11        7.99      6.60 o 
   7   6   1        5.85       -3.54     11.93 o 
   8   6   1        3.66       10.52      7.58 o 
   9   6   1       48.24       61.01      6.00 o 
  10   6   1        1.10       -4.74      4.74 o 
  -5   7   1        0.39       -1.15     11.69 o 
  -4   7   1       34.07       46.03     10.25 o 
  -3   7   1        0.20       -1.96     17.15 o 
  -2   7   1       16.18       20.85     17.62 o 
  -1   7   1        2.22       14.19     27.44 o 
   0   7   1        1.15        0.01     16.94 o 
   1   7   1       29.55       30.02     27.82 o 
   2   7   1        7.02       16.71     17.80 o 
   3   7   1        6.75        8.12     21.03 o 
   4   7   1       17.96       29.35     15.42 o 
   5   7   1        0.00        4.05     10.77 o 
 -18   0   2        4.99       -2.89     10.12 o 
 -16   0   2        3.07       -7.47      7.47 o 
 -14   0   2      114.61      120.66      8.85 o 
 -12   0   2        7.48        6.37      5.84 o 
 -10   0   2      105.48      117.94      5.50 o 
  -8   0   2      279.28      302.78      6.70 o 
  -6   0   2      185.45      184.21      4.75 o 
  -4   0   2      752.16      844.14      9.98 o 
  -2   0   2     3437.11     3375.69     35.53 o 
   2   0   2        0.71       -0.29      1.49 o 
   4   0   2     2658.43     2666.10     29.10 o 
   6   0   2     1999.27     1982.79     22.87 o 
   8   0   2      190.51      145.81      5.38 o 
  10   0   2     1457.75     1421.99     19.20 o 
  12   0   2       32.57       24.01      6.62 o 
  14   0   2      190.36      227.91     11.49 o 
  16   0   2       46.55       24.50     16.79 o 
 -17   1   2       17.82       19.39      8.95 o 
 -16   1   2        5.94        2.41      7.54 o 
 -15   1   2       17.67       20.94      5.35 o 
 -14   1   2      166.91      168.69      6.59 o 
 -13   1   2       80.27       87.21      5.47 o 
 -12   1   2        3.92       10.15      4.03 o 
 -11   1   2        3.46        5.64      3.38 o 
 -10   1   2       28.95       27.95      2.66 o 
  -9   1   2      449.01      489.23      5.79 o 
  -8   1   2      180.28      168.39      3.66 o 
  -7   1   2       64.94       70.28      2.46 o 
  -6   1   2        3.40        4.89      1.69 o 
  -5   1   2      119.93      143.93      2.93 o 
  -4   1   2        7.99        8.82      1.76 o 
  -3   1   2     1170.58     1113.47      8.57 o 
  -2   1   2      152.43      156.42      5.09 o 
   0   1   2     3167.11     3239.33     31.96 o 
   1   1   2     1020.91      840.23     26.08 o 
   2   1   2    13742.95    14001.86    133.62 o 
   3   1   2    11710.91    11677.61     86.12 o 
   4   1   2      392.03      351.72      4.34 o 
   5   1   2        0.29        1.75      1.66 o 
   6   1   2      254.40      269.44      3.86 o 
   7   1   2      522.95      518.94      5.99 o 
   8   1   2      184.33      177.98      5.22 o 
   9   1   2       20.56       22.47      3.55 o 
  10   1   2       40.76       39.12      3.86 o 
  11   1   2       25.83       29.69      4.55 o 
  12   1   2       63.40       53.69      5.03 o 
  13   1   2        2.35       -0.93      5.25 o 
  14   1   2       46.63       40.74      6.04 o 
  15   1   2        0.00        1.91      6.09 o 
  16   1   2        4.37        4.67      6.36 o 
  17   1   2       63.14       70.82      9.49 o 
 -17   2   2        5.50        9.62     10.19 o 
 -16   2   2        0.10       -5.00      6.88 o 
 -15   2   2       23.11       24.23      7.35 o 
 -14   2   2       15.82        8.66      6.02 o 
 -13   2   2       91.16       99.82      6.32 o 
 -12   2   2        4.97        6.68      3.05 o 
 -11   2   2      158.65      154.87      4.45 o 
 -10   2   2        7.34        5.27      3.03 o 
  -9   2   2        0.88        0.57      2.81 o 
  -8   2   2      971.74     1047.79      9.47 o 
  -7   2   2       12.87       11.56      2.23 o 
  -6   2   2       40.08       49.64      2.59 o 
  -5   2   2      160.51      174.45      3.81 o 
  -4   2   2     1485.56     1457.74     12.48 o 
  -3   2   2      182.78      195.18      3.50 o 
  -2   2   2       27.97       28.99      1.95 o 
  -1   2   2     2620.42     2598.42     27.05 o 
   0   2   2     1785.99     1727.64     19.36 o 
   1   2   2     1416.78     1389.58     15.92 o 
   2   2   2     2355.94     2406.31     20.13 o 
   4   2   2      140.74      130.96      3.23 o 
   5   2   2        0.16       -1.24      2.15 o 
   6   2   2      390.31      413.06      6.21 o 
   7   2   2       34.58       29.54      2.49 o 
   8   2   2        7.30        6.30      2.64 o 
   9   2   2       41.18       33.57      3.56 o 
  10   2   2       53.70       46.73      4.38 o 
  11   2   2      362.32      346.58      7.69 o 
  12   2   2        2.22        0.17      4.53 o 
  13   2   2       62.60       63.91      6.91 o 
  14   2   2        6.09        5.90      7.39 o 
  15   2   2        7.98        5.42      7.91 o 
  16   2   2        1.68        1.69      8.10 o 
  17   2   2        4.16        1.11      8.67 o 
 -16   3   2        7.25       11.48      9.91 o 
 -15   3   2        2.41       -4.94     12.18 o 
 -14   3   2        0.88       -4.67      8.51 o 
 -13   3   2       54.87       57.15      8.03 o 
 -12   3   2        1.64       -2.12      6.17 o 
 -11   3   2       88.74       86.45      5.15 o 
 -10   3   2       60.74       52.70      4.35 o 
  -9   3   2      360.03      354.08      8.58 o 
  -8   3   2      442.91      434.12      6.89 o 
  -7   3   2       29.66       38.31      3.79 o 
  -6   3   2       19.69       15.96      2.64 o 
  -5   3   2      161.30      148.94      3.33 o 
  -4   3   2       32.24       41.55      2.21 o 
  -3   3   2        4.26        3.15      1.85 o 
  -2   3   2      512.29      469.02      8.37 o 
  -1   3   2      307.82      285.64      8.56 o 
   0   3   2       44.26       42.73      4.63 o 
   1   3   2        0.14       -1.52      3.86 o 
   2   3   2      221.17      222.82      4.85 o 
   3   3   2      158.40      169.57      3.10 o 
   4   3   2      963.81     1004.19     10.80 o 
   5   3   2        3.80       -1.51      2.12 o 
   6   3   2       19.73       19.20      3.77 o 
   7   3   2       45.49       47.55      3.34 o 
   8   3   2      263.18      262.67      5.82 o 
   9   3   2        0.64       -2.15      3.66 o 
  10   3   2       91.30       94.14      5.66 o 
  11   3   2       41.02       32.30      5.19 o 
  12   3   2       17.31        7.57      6.28 o 
  13   3   2        2.03       16.57      7.62 o 
  14   3   2        0.97       -0.20      8.34 o 
  15   3   2        0.08        7.06      9.43 o 
  16   3   2        0.82        5.99     12.48 o 
 -15   4   2        5.24        7.46     13.05 o 
 -14   4   2        3.03        2.62      7.57 o 
 -13   4   2       30.64       39.15      7.01 o 
 -12   4   2       19.77       26.95      6.49 o 
 -11   4   2        9.55        6.68      5.19 o 
 -10   4   2       10.65       14.68      4.79 o 
  -9   4   2       44.02       36.05      5.10 o 
  -8   4   2       44.78       45.09      5.67 o 
  -7   4   2       76.89       77.29      5.95 o 
  -6   4   2        0.38        0.07      3.60 o 
  -5   4   2       29.50       29.45      3.35 o 
  -4   4   2      416.95      396.13      7.75 o 
  -3   4   2      455.87      411.58     12.41 o 
  -2   4   2        7.07        5.13      7.73 o 
  -1   4   2        7.60        3.56      7.95 o 
   0   4   2      111.30      112.89      9.88 o 
   1   4   2      449.55      425.14     16.14 o 
   2   4   2      379.25      375.07     21.29 o 
   3   4   2      198.68      185.30      7.74 o 
   4   4   2       60.58       60.25      3.56 o 
   5   4   2        6.30       10.64      4.44 o 
   6   4   2       42.20       43.09      4.94 o 
   7   4   2       26.17       34.50     11.56 o 
   8   4   2       90.34       86.17      7.41 o 
   9   4   2        4.65        1.03      4.91 o 
  10   4   2       23.91       19.98      5.34 o 
  11   4   2        6.65        8.30      5.44 o 
  12   4   2       10.39        9.78      6.69 o 
  13   4   2       40.16       28.30      7.23 o 
  14   4   2        2.85        6.56      8.80 o 
 -13   5   2       16.31       23.02      7.05 o 
 -12   5   2       12.20       26.25      6.50 o 
 -11   5   2       18.16       23.59      5.40 o 
 -10   5   2       16.53       12.01      4.90 o 
  -9   5   2        6.91       17.78      6.28 o 
  -8   5   2        0.78        4.68      5.47 o 
  -7   5   2       91.26       92.74      9.81 o 
  -6   5   2      311.40      332.43      7.52 o 
  -5   5   2      366.57      350.45      8.14 o 
  -4   5   2       90.61      108.12      4.95 o 
  -3   5   2       62.94       70.40      8.17 o 
  -2   5   2      277.72      259.91     15.20 o 
  -1   5   2       75.49       88.14     11.67 o 
   0   5   2       45.63       36.31     10.55 o 
   1   5   2      274.32      258.27     19.98 o 
   2   5   2        4.16       17.08     13.89 o 
   3   5   2       42.95       51.91      7.00 o 
   4   5   2       44.50       43.66      6.39 o 
   5   5   2        8.55        0.97      5.45 o 
   6   5   2       28.19       30.78      4.61 o 
   7   5   2      139.50      121.74      6.47 o 
   8   5   2       23.69       21.64      6.09 o 
   9   5   2       21.16       20.41      5.41 o 
  10   5   2        9.93        7.94      5.06 o 
  11   5   2        0.00       -5.35      5.35 o 
  12   5   2        2.38       13.17      6.79 o 
  13   5   2       18.89       18.69      7.53 o 
 -10   6   2       14.65       11.47      5.32 o 
  -9   6   2        0.00       -1.91      4.95 o 
  -8   6   2        3.84        1.94     11.79 o 
  -7   6   2       16.66       12.95      7.33 o 
  -6   6   2        0.03       -3.30      6.50 o 
  -5   6   2       16.02       21.88      6.04 o 
  -4   6   2       23.32       28.62      6.88 o 
  -3   6   2        2.72       10.16      8.82 o 
  -2   6   2       69.13       73.66     16.65 o 
  -1   6   2       15.08       24.98     14.25 o 
   0   6   2        5.11       15.36     17.70 o 
   1   6   2      142.76      118.92     18.14 o 
   2   6   2       96.55      109.05     17.24 o 
   3   6   2       28.70       16.13     15.55 o 
   4   6   2        8.54        7.74      5.11 o 
   5   6   2        8.77        4.77     10.61 o 
   6   6   2       94.46      119.66      8.41 o 
   7   6   2       31.16       39.92     10.11 o 
   8   6   2       26.40       28.36      7.95 o 
   9   6   2        2.18       -0.96      5.35 o 
  10   6   2        5.21        5.20      4.82 o 
  -5   7   2       22.57       17.31      6.70 o 
  -4   7   2        4.58        8.57      7.17 o 
  -3   7   2       11.82       11.77     17.30 o 
  -2   7   2        3.47       -6.82     16.69 o 
  -1   7   2       17.35       20.28     17.22 o 
   0   7   2        9.73        5.26     16.95 o 
   1   7   2        0.00        5.49     17.04 o 
   2   7   2       26.61       31.68     18.56 o 
   3   7   2        6.54       -6.09     21.92 o 
   4   7   2        0.42        7.61     24.59 o 
   5   7   2        2.43      -14.47     21.19 o 
 -17   0   3        0.01       -7.92      7.92 o 
 -15   0   3       30.24       18.59      7.89 o 
 -13   0   3       32.43       39.08      7.50 o 
 -11   0   3      180.15      164.49      6.44 o 
  -9   0   3      182.84      221.44      6.34 o 
  -7   0   3      173.64      213.68      7.06 o 
  -5   0   3     1139.25     1197.71     13.45 o 
  -3   0   3      347.22      362.89      6.44 o 
  -1   0   3      875.63     1022.89     10.56 o 
   1   0   3     2098.69     1908.63     20.55 o 
   3   0   3    62541.34    62336.42    641.92 o 
   5   0   3     1689.75     1777.03     20.57 o 
   7   0   3     2771.70     2803.34     31.72 o 
   9   0   3     2315.42     2240.44     27.02 o 
  11   0   3       21.12       18.22      6.40 o 
  13   0   3      385.15      378.00     13.89 o 
  15   0   3       14.92       -3.22      8.31 o 
  17   0   3       40.04       41.39     14.99 o 
 -17   1   3        0.15       -2.80      7.05 o 
 -16   1   3        8.03        9.82      5.67 o 
 -15   1   3      202.48      202.56      7.56 o 
 -14   1   3        0.24        6.81      4.91 o 
 -13   1   3       25.23       19.50      4.93 o 
 -12   1   3       13.71       11.10      3.83 o 
 -11   1   3        3.57        1.21      3.02 o 
 -10   1   3       30.77       23.55      2.98 o 
  -9   1   3       12.82       12.88      2.65 o 
  -8   1   3      291.06      336.81      5.61 o 
  -7   1   3      252.10      302.27      4.61 o 
  -6   1   3       54.51       54.43      3.17 o 
  -5   1   3      278.68      315.60      4.41 o 
  -4   1   3      425.97      440.43      5.06 o 
  -3   1   3       14.88       14.05      1.70 o 
  -2   1   3      260.45      241.01      4.13 o 
  -1   1   3      962.39      878.01     10.62 o 
   0   1   3     4442.14     4271.50     43.27 o 
   1   1   3      512.33      470.86      6.82 o 
   2   1   3     8789.83     8765.41     74.78 o 
   3   1   3    25837.47    26188.21    202.27 o 
   4   1   3     3821.99     3697.26     29.39 o 
   5   1   3      790.00      821.50      8.19 o 
   6   1   3      795.13      718.53      6.92 o 
   7   1   3        6.33       12.79      1.72 o 
   8   1   3      541.81      552.36      7.15 o 
   9   1   3       14.72       17.98      3.37 o 
  10   1   3      349.46      362.96      6.81 o 
  11   1   3        6.10       11.95      4.51 o 
  12   1   3        0.18       -4.16      4.55 o 
  13   1   3       21.57       12.60      5.44 o 
  14   1   3        8.13       11.34      5.58 o 
  15   1   3        5.61       12.30      6.21 o 
  16   1   3       27.94       34.01      6.78 o 
  17   1   3        8.28        1.65      8.77 o 
 -17   2   3       11.77       16.47      8.26 o 
 -16   2   3       10.42        9.83      6.64 o 
 -15   2   3        5.22       13.06      7.65 o 
 -14   2   3      203.96      205.63      8.47 o 
 -13   2   3       28.94       23.74      5.29 o 
 -12   2   3        1.43        1.48      3.38 o 
 -11   2   3       99.88      100.03      4.81 o 
 -10   2   3        0.05        0.01      3.09 o 
  -9   2   3      137.86      142.26      3.89 o 
  -8   2   3      159.91      177.54      4.15 o 
  -7   2   3      304.15      284.20      4.55 o 
  -6   2   3      372.27      418.20      5.93 o 
  -5   2   3      227.40      270.88      5.42 o 
  -4   2   3      741.07      722.36      7.80 o 
  -3   2   3      469.21      480.27      5.70 o 
  -2   2   3       84.36       94.64      2.28 o 
  -1   2   3      405.40      401.76      5.42 o 
   0   2   3      292.25      323.21     11.66 o 
   1   2   3      325.89      322.98      4.79 o 
   2   2   3     2249.57     2193.26     18.90 o 
   3   2   3       29.74       28.15      2.46 o 
   4   2   3        3.74        3.09      1.86 o 
   5   2   3      193.56      216.14      4.10 o 
   6   2   3       95.76       85.04      2.81 o 
   7   2   3        1.03        2.05      2.34 o 
   8   2   3       38.45       42.21      3.13 o 
   9   2   3      296.76      284.75      5.82 o 
  10   2   3        5.29        2.75      3.99 o 
  11   2   3      226.71      233.78      7.02 o 
  12   2   3       47.96       48.89      5.45 o 
  13   2   3       17.57       18.59      6.10 o 
  14   2   3        5.98        8.13      7.54 o 
  15   2   3        1.44       -5.80      7.48 o 
  16   2   3        7.77        4.06      8.27 o 
  17   2   3        8.37       15.13      9.15 o 
 -16   3   3        5.14       -0.05      9.43 o 
 -15   3   3        2.42        6.50      8.95 o 
 -14   3   3        1.30       -5.32      9.47 o 
 -13   3   3        1.49        8.54      6.36 o 
 -12   3   3       51.01       45.08      6.32 o 
 -11   3   3       16.36       15.96      4.01 o 
 -10   3   3        8.72       14.57      3.94 o 
  -9   3   3       16.95       19.22      3.82 o 
  -8   3   3      335.76      340.45      6.57 o 
  -7   3   3       60.92       62.18      3.48 o 
  -6   3   3      308.18      284.06      5.71 o 
  -5   3   3      121.91      139.55      3.38 o 
  -4   3   3       77.42       68.59      2.82 o 
  -3   3   3      519.21      572.67      5.46 o 
  -2   3   3      549.44      541.64      9.66 o 
  -1   3   3      240.49      274.38      9.53 o 
   0   3   3      854.67      876.12     13.36 o 
   1   3   3     1003.35     1060.69     18.83 o 
   2   3   3      440.22      413.09      5.03 o 
   3   3   3      235.33      230.46      3.67 o 
   4   3   3      143.58      133.80      3.74 o 
   5   3   3      392.56      442.32      9.08 o 
   6   3   3        0.99        1.29      3.32 o 
   7   3   3       84.57       86.94      3.38 o 
   8   3   3       20.13       20.09      3.41 o 
   9   3   3      403.74      421.42      7.48 o 
  10   3   3      271.30      270.15      7.07 o 
  11   3   3      160.73      155.06      6.53 o 
  12   3   3        4.99        9.79      6.54 o 
  13   3   3       21.36       25.33     10.58 o 
  14   3   3        1.04        3.89      8.18 o 
  15   3   3       12.75       17.63      9.18 o 
  16   3   3        1.98       -8.02      9.55 o 
 -15   4   3       21.69       47.00      9.06 o 
 -14   4   3       11.16       11.69      9.39 o 
 -13   4   3        1.22        7.86      6.38 o 
 -12   4   3       98.19      105.94      7.59 o 
 -11   4   3        0.56        1.12      5.22 o 
 -10   4   3      117.54      104.67      5.52 o 
  -9   4   3        5.91        0.35      4.46 o 
  -8   4   3        1.74       -1.52      5.11 o 
  -7   4   3        1.10       -0.08      4.39 o 
  -6   4   3      708.18      705.24      9.04 o 
  -5   4   3      304.44      281.73      6.04 o 
  -4   4   3       60.73       65.39      2.83 o 
  -3   4   3       75.37       72.17      5.52 o 
  -2   4   3      104.27       73.85      9.53 o 
  -1   4   3       96.63       94.55      9.92 o 
   0   4   3      111.87      102.73     14.91 o 
   1   4   3        5.69       -7.64      7.64 o 
   2   4   3        2.29        0.99      8.12 o 
   3   4   3        5.04        3.32      5.24 o 
   4   4   3        0.27        5.57      2.75 o 
   5   4   3       69.41       68.24      4.53 o 
   6   4   3       16.16       15.65      4.39 o 
   7   4   3       38.54       41.86      6.50 o 
   8   4   3       18.31       18.89      5.15 o 
   9   4   3       18.69       10.88      4.69 o 
  10   4   3       46.87       39.04      5.55 o 
  11   4   3        3.22       12.56      5.60 o 
  12   4   3        1.19       -0.02      6.64 o 
  13   4   3       40.10       20.72      7.46 o 
  14   4   3        0.51       25.02      9.02 o 
 -13   5   3        3.89        5.08      6.94 o 
 -12   5   3        4.74        9.53      6.47 o 
 -11   5   3       17.15       21.30      5.30 o 
 -10   5   3      129.52      128.76      9.16 o 
  -9   5   3        0.86        1.49      6.08 o 
  -8   5   3       50.28       50.82      5.74 o 
  -7   5   3      157.32      149.00      6.27 o 
  -6   5   3       99.64      101.71      5.01 o 
  -5   5   3       59.54       66.88      5.28 o 
  -4   5   3      110.98      111.72      5.23 o 
  -3   5   3        3.34        8.05      7.29 o 
  -2   5   3      138.56      127.15     12.18 o 
  -1   5   3      102.85      115.69     15.17 o 
   0   5   3        1.12       -9.26      9.26 o 
   1   5   3        6.59       13.00     10.31 o 
   2   5   3        6.70        7.60      8.94 o 
   3   5   3        8.12        8.37      5.91 o 
   4   5   3       70.43       86.65      7.35 o 
   5   5   3       16.99       19.02     10.82 o 
   6   5   3       50.88       41.89      5.18 o 
   7   5   3        0.65        2.99      5.45 o 
   8   5   3        1.96        7.45      5.85 o 
   9   5   3        8.41        4.84      5.33 o 
  10   5   3        1.07        2.65      7.15 o 
  11   5   3       12.78       12.96      6.38 o 
  12   5   3        8.61       15.08      6.92 o 
 -10   6   3       37.08       32.52      5.68 o 
  -9   6   3       15.54       14.42      9.90 o 
  -8   6   3        2.41       -7.69      7.69 o 
  -7   6   3        2.01       -2.64     14.54 o 
  -6   6   3        2.19       -8.74      8.74 o 
  -5   6   3       22.54       22.98      8.34 o 
  -4   6   3      167.51      166.37      6.52 o 
  -3   6   3       75.82       73.13     10.38 o 
  -2   6   3       45.73       48.60     15.09 o 
  -1   6   3        0.00       -7.59     14.61 o 
   0   6   3        1.68       -7.32     13.16 o 
   1   6   3       57.94       78.95     17.61 o 
   2   6   3       10.39       17.63     15.20 o 
   3   6   3       29.72       38.08      8.03 o 
   4   6   3        1.14       -8.05      9.11 o 
   5   6   3       17.46       19.04      6.32 o 
   6   6   3       25.15       44.92      7.61 o 
   7   6   3       15.70       21.75      7.40 o 
   8   6   3        3.27       11.78      7.97 o 
   9   6   3        0.53       -2.10      5.47 o 
  -4   7   3        4.85        5.12     11.28 o 
  -3   7   3       10.50       34.21      7.39 o 
  -2   7   3        0.02        4.54     27.57 o 
  -1   7   3        2.76       27.73     17.79 o 
   0   7   3        2.58       -0.46     17.15 o 
   1   7   3       18.71       30.77     18.17 o 
   2   7   3       16.69       15.81     45.24 o 
   3   7   3        0.25       -5.14     11.92 o 
   4   7   3       23.97       22.42      6.36 o 
 -16   0   4       23.27       25.91     14.11 o 
 -14   0   4      164.74      141.31      9.25 o 
 -12   0   4        2.19       -5.79      5.79 o 
 -10   0   4        9.76       14.64      4.44 o 
  -8   0   4      152.81      187.41      5.65 o 
  -6   0   4     2885.67     3072.21     34.13 o 
  -4   0   4     1387.91     1426.25     15.46 o 
  -2   0   4     1486.72     1278.95     15.41 o 
   0   0   4     2660.36     3296.40     34.88 o 
   2   0   4     9719.30     8832.97     91.44 o 
   4   0   4     2510.57     2536.70     28.05 o 
   6   0   4     1021.77     1017.78     19.20 o 
   8   0   4     1783.01     1876.57     22.95 o 
  10   0   4        5.12        4.13      4.84 o 
  12   0   4        0.21        8.79      7.23 o 
  14   0   4       39.47       32.64      8.58 o 
  16   0   4       72.64       85.25     10.38 o 
 -17   1   4        0.05       -1.26      6.93 o 
 -16   1   4       27.54       25.41      5.86 o 
 -15   1   4       34.18       29.99      5.58 o 
 -14   1   4       66.98       62.31      5.71 o 
 -13   1   4        2.37       -3.07      4.68 o 
 -12   1   4       29.69       28.81      3.74 o 
 -11   1   4      108.10       98.28      4.24 o 
 -10   1   4      253.03      250.37      5.77 o 
  -9   1   4      212.34      233.96      4.85 o 
  -8   1   4       10.38       10.95      2.38 o 
  -7   1   4       74.28       62.74      2.43 o 
  -6   1   4       92.41      112.55      2.67 o 
  -5   1   4        6.50        2.65      2.03 o 
  -4   1   4       31.26       36.96      2.13 o 
  -3   1   4       37.81       47.31      1.95 o 
  -2   1   4     1760.31     1658.14     13.21 o 
  -1   1   4       24.59       17.86      2.20 o 
   0   1   4     2156.04     2033.69     19.61 o 
   1   1   4     1087.72     1050.45     10.12 o 
   2   1   4     4003.26     4167.35     36.17 o 
   3   1   4     9427.91     9832.85     79.26 o 
   4   1   4      486.72      455.28      5.52 o 
   5   1   4       68.38       57.70      2.79 o 
   6   1   4      189.05      172.44      3.38 o 
   7   1   4      312.19      325.31      4.81 o 
   8   1   4      135.27      122.48      3.22 o 
   9   1   4       29.55       22.45      3.53 o 
  10   1   4        2.72        7.68      3.76 o 
  11   1   4       14.03       16.10      4.58 o 
  12   1   4       10.11        8.33      4.55 o 
  13   1   4       43.97       40.86      5.86 o 
  14   1   4       45.14       41.04      6.36 o 
  15   1   4        0.07       -4.64      6.04 o 
  16   1   4        0.13        2.83      6.86 o 
  17   1   4        0.46       -1.25      8.26 o 
 -17   2   4        3.16        7.61      7.45 o 
 -16   2   4       20.06       25.08      7.68 o 
 -15   2   4      128.57      134.62     11.34 o 
 -14   2   4        0.33       -0.87      7.31 o 
 -13   2   4        0.12        2.14      6.12 o 
 -12   2   4      267.12      277.19      5.92 o 
 -11   2   4        6.47        3.84      3.37 o 
 -10   2   4       67.28       63.53      3.86 o 
  -9   2   4      199.95      221.31      4.66 o 
  -8   2   4      131.12      131.03      3.62 o 
  -7   2   4       37.74       29.13      2.51 o 
  -6   2   4        0.36       -2.27      2.27 o 
  -5   2   4       32.20       30.12      2.20 o 
  -4   2   4      973.69      952.00      9.67 o 
  -3   2   4      217.90      222.00      4.83 o 
  -2   2   4     1303.00     1271.09     18.02 o 
  -1   2   4      535.29      481.57      6.03 o 
   0   2   4       21.27       21.53      2.09 o 
   1   2   4        9.06        8.60      1.70 o 
   2   2   4      428.42      422.50      7.78 o 
   3   2   4     3609.14     3726.43     39.71 o 
   4   2   4       99.37      107.52      4.54 o 
   5   2   4      457.60      463.16      7.50 o 
   6   2   4        7.65        1.25      2.44 o 
   7   2   4      427.35      384.52      5.60 o 
   8   2   4        2.79       -1.44      2.74 o 
   9   2   4       67.87       66.78      4.48 o 
  10   2   4       72.19       79.43      4.06 o 
  11   2   4      189.46      195.59      6.46 o 
  12   2   4        0.28       -3.34      6.02 o 
  13   2   4       41.56       47.89      7.61 o 
  14   2   4        5.30       -7.19      7.19 o 
  15   2   4        6.04       -6.68     11.79 o 
  16   2   4       12.12       10.80      8.44 o 
 -16   3   4       25.18       32.87     10.16 o 
 -15   3   4       15.97        7.57      8.15 o 
 -14   3   4        0.43       10.32      6.74 o 
 -13   3   4        0.22        5.90      7.34 o 
 -12   3   4       54.57       50.48      5.35 o 
 -11   3   4       59.49       60.07      4.25 o 
 -10   3   4       79.98       75.88      4.38 o 
  -9   3   4        6.89       10.94      3.79 o 
  -8   3   4      191.21      184.25      5.06 o 
  -7   3   4       70.93       76.33      3.66 o 
  -6   3   4        4.10        2.35      3.06 o 
  -5   3   4     1297.19     1338.95     13.26 o 
  -4   3   4      154.31      185.00      4.07 o 
  -3   3   4      316.25      328.00      4.59 o 
  -2   3   4      285.38      284.86      3.78 o 
  -1   3   4      176.99      183.67      3.96 o 
   0   3   4      126.12      128.86      5.80 o 
   1   3   4       39.48       43.39      2.48 o 
   2   3   4      218.21      263.02      6.00 o 
   3   3   4      315.92      322.57     10.18 o 
   4   3   4       11.68        9.49      2.30 o 
   5   3   4        6.45        3.81      1.76 o 
   6   3   4      158.06      161.56      6.67 o 
   7   3   4        0.07       -1.35      3.17 o 
   8   3   4        7.25       15.28      3.27 o 
   9   3   4      104.22      107.17      4.53 o 
  10   3   4      169.05      167.23      6.34 o 
  11   3   4      158.90      157.58      6.68 o 
  12   3   4        0.51       -3.42      6.31 o 
  13   3   4       27.39       22.36      7.30 o 
  14   3   4       27.94       34.21      8.72 o 
  15   3   4        1.72       -9.53      9.53 o 
  16   3   4       12.93        1.34      9.77 o 
 -14   4   4        4.97       10.49      7.99 o 
 -13   4   4       40.91       56.24     10.05 o 
 -12   4   4        0.62       -3.03      6.08 o 
 -11   4   4        2.17       -1.72      4.38 o 
 -10   4   4        0.70       -1.96      4.04 o 
  -9   4   4        0.06        1.15      4.03 o 
  -8   4   4        0.18        2.92      3.72 o 
  -7   4   4        9.55        9.09      4.42 o 
  -6   4   4      113.06      120.68      4.55 o 
  -5   4   4      149.64      160.19      4.49 o 
  -4   4   4        2.50        2.12      2.55 o 
  -3   4   4        5.30        7.40      2.25 o 
  -2   4   4       62.16       48.75      5.17 o 
  -1   4   4       22.37       16.80      8.37 o 
   0   4   4      183.23      180.40     11.89 o 
   1   4   4      247.73      220.73     15.61 o 
   2   4   4       50.67       51.07      3.56 o 
   3   4   4       50.92       53.55      2.94 o 
   4   4   4        2.40       -0.95      3.12 o 
   5   4   4       60.22       64.38      4.18 o 
   6   4   4       96.51       82.29      5.32 o 
   7   4   4       28.11       26.85      6.01 o 
   8   4   4        0.32        0.97      4.06 o 
   9   4   4       36.07       28.94      4.98 o 
  10   4   4      122.60      105.23      6.30 o 
  11   4   4        1.67       -5.44      5.44 o 
  12   4   4       10.67        9.92      6.81 o 
  13   4   4       21.16       24.86      7.23 o 
  14   4   4        0.20       -2.51      8.91 o 
 -12   5   4        6.20       -0.55      6.60 o 
 -11   5   4        5.23       12.99      5.36 o 
 -10   5   4        0.11       -5.20      5.41 o 
  -9   5   4      126.18      125.95      5.95 o 
  -8   5   4       25.30       17.44      5.48 o 
  -7   5   4       38.20       53.13      5.71 o 
  -6   5   4      134.89      148.50      5.64 o 
  -5   5   4      539.10      520.00     14.75 o 
  -4   5   4      162.39      176.74      6.39 o 
  -3   5   4       48.84       52.14      6.72 o 
  -2   5   4        1.25       -3.29      9.05 o 
  -1   5   4       41.10       37.63      9.82 o 
   0   5   4       46.71       51.49     10.69 o 
   1   5   4        7.47        2.47      8.93 o 
   2   5   4      137.43      117.32      7.31 o 
   3   5   4       17.58       19.81      4.65 o 
   4   5   4      379.43      397.20     10.12 o 
   5   5   4      266.15      245.04      6.55 o 
   6   5   4        0.72        1.80      6.84 o 
   7   5   4       17.64       18.58      5.77 o 
   8   5   4       11.93       16.03      6.60 o 
   9   5   4       26.40       35.58      4.93 o 
  10   5   4       55.56       63.34      5.89 o 
  11   5   4       12.59       31.18      6.72 o 
  12   5   4        9.33        4.87      6.96 o 
 -10   6   4        2.51       27.73     23.22 o 
  -9   6   4        0.01       -5.25      5.25 o 
  -8   6   4       38.13       33.84     11.38 o 
  -7   6   4      160.98      169.27     11.24 o 
  -6   6   4       28.11       16.22      6.88 o 
  -5   6   4        0.13       -5.96      6.63 o 
  -4   6   4        1.05        5.55      5.28 o 
  -3   6   4       18.29       17.11      7.19 o 
  -2   6   4        2.87       -4.92      7.85 o 
  -1   6   4       82.26       65.31     16.43 o 
   0   6   4       50.32       55.72     12.27 o 
   1   6   4        0.05       -6.04     10.67 o 
   2   6   4       10.74       11.86     15.14 o 
   3   6   4        1.12       -3.11      4.99 o 
   4   6   4       63.74       73.47      6.70 o 
   5   6   4       20.64       35.24      6.69 o 
   6   6   4        0.03        6.51      6.84 o 
   7   6   4        1.72       18.12      7.43 o 
   8   6   4       23.19       28.00      6.19 o 
   9   6   4        1.26       -4.08      4.95 o 
  -4   7   4        0.58       -3.15      8.02 o 
  -3   7   4       10.38       15.63      7.99 o 
  -2   7   4       12.48       -8.88     17.29 o 
  -1   7   4        0.12       -3.90     24.20 o 
   0   7   4        0.07      -10.95     16.61 o 
   1   7   4       27.42       11.86     23.67 o 
   2   7   4        4.13       -0.35     20.59 o 
   3   7   4        2.18        3.41      5.84 o 
   4   7   4        8.57       14.05      6.64 o 
 -17   0   5        9.41        0.52      8.64 o 
 -15   0   5       26.81       26.45      8.10 o 
 -13   0   5      111.88      109.65      8.57 o 
 -11   0   5       20.30       15.13      5.53 o 
  -9   0   5      431.71      466.35     11.65 o 
  -7   0   5      217.42      215.56      7.03 o 
  -5   0   5      804.51      887.44     11.97 o 
  -3   0   5     4363.85     4461.18     46.93 o 
  -1   0   5      242.23      239.53      5.15 o 
   1   0   5     1109.29     1058.19     12.91 o 
   3   0   5       62.38       58.76      3.32 o 
   5   0   5     3401.51     3353.48     36.82 o 
   7   0   5      589.23      591.65      9.99 o 
   9   0   5      426.30      413.73      7.80 o 
  11   0   5      285.78      277.05     10.19 o 
  13   0   5      405.90      386.92     14.00 o 
  15   0   5        0.00        8.20     17.28 o 
  17   0   5       29.81       17.89     10.16 o 
 -17   1   5        4.82        0.31      6.84 o 
 -16   1   5        5.39        3.54      5.62 o 
 -15   1   5      204.87      235.59     10.73 o 
 -14   1   5       69.32       77.32      5.94 o 
 -13   1   5       38.63       39.31      4.61 o 
 -12   1   5        7.73        7.58      4.21 o 
 -11   1   5      165.07      168.67      6.34 o 
 -10   1   5       40.74       31.63      3.66 o 
  -9   1   5       12.32       11.42      2.83 o 
  -8   1   5      128.90      152.76      3.64 o 
  -7   1   5       43.75       50.14      2.72 o 
  -6   1   5     1686.71     1734.96     14.00 o 
  -5   1   5      174.76      188.63      3.33 o 
  -4   1   5     1463.36     1508.25     12.29 o 
  -3   1   5       19.16       23.61      2.06 o 
  -2   1   5       41.84       37.77      2.01 o 
  -1   1   5       51.74       46.02      2.03 o 
   0   1   5      182.28      172.74      2.95 o 
   1   1   5      114.66      124.81      2.71 o 
   2   1   5       11.77       15.23      2.17 o 
   3   1   5     5946.11     6149.84     50.22 o 
   4   1   5      170.15      181.69      4.11 o 
   5   1   5     1826.38     1850.14     16.14 o 
   6   1   5       84.36       78.50      2.62 o 
   7   1   5        5.16        1.47      2.36 o 
   8   1   5       38.51       32.61      3.01 o 
   9   1   5      130.37      145.37      3.82 o 
  10   1   5       18.28       21.78      3.72 o 
  11   1   5      203.50      209.81      6.40 o 
  12   1   5       97.11       93.10      5.44 o 
  13   1   5      240.12      230.17     10.36 o 
  14   1   5       14.42       19.56      5.87 o 
  15   1   5       15.56       12.31      6.20 o 
  16   1   5        8.46       10.12      7.03 o 
  17   1   5        2.22       12.12      8.97 o 
 -17   2   5        3.68       -1.51      7.23 o 
 -16   2   5        5.71        8.88      6.73 o 
 -15   2   5      102.40      108.73      7.87 o 
 -14   2   5       37.12       49.15      6.50 o 
 -13   2   5        1.53        0.15      5.45 o 
 -12   2   5      191.59      184.24      5.94 o 
 -11   2   5      101.78       92.58      4.40 o 
 -10   2   5      282.65      283.97      5.57 o 
  -9   2   5       16.44       14.45      3.08 o 
  -8   2   5        0.00        9.49      2.84 o 
  -7   2   5      131.45      129.10      3.98 o 
  -6   2   5     1504.61     1496.73     12.75 o 
  -5   2   5     3193.62     3407.78     27.80 o 
  -4   2   5      212.23      258.87      5.17 o 
  -3   2   5       72.73       77.22      3.17 o 
  -2   2   5     2169.64     2233.31     21.69 o 
  -1   2   5      775.27      723.53     11.99 o 
   0   2   5      457.18      478.65      7.22 o 
   1   2   5      326.16      304.24      5.82 o 
   2   2   5      570.63      568.77      8.38 o 
   3   2   5      178.53      205.15      5.61 o 
   4   2   5      199.35      203.74      5.94 o 
   5   2   5     4369.52     4302.88     36.86 o 
   6   2   5      199.46      220.36      4.55 o 
   7   2   5        0.13       -2.64      2.64 o 
   8   2   5      232.91      212.74      4.87 o 
   9   2   5      158.82      177.95      5.26 o 
  10   2   5       19.92       16.57      3.43 o 
  11   2   5       94.96      102.92      5.58 o 
  12   2   5      105.45      102.03      7.05 o 
  13   2   5       24.37       24.34      7.48 o 
  14   2   5       68.59       63.65      8.48 o 
  15   2   5        1.42        1.71      7.64 o 
  16   2   5       21.38       20.39     10.40 o 
 -16   3   5        6.86        5.72      9.84 o 
 -15   3   5        2.03       -1.99      7.75 o 
 -14   3   5        1.35       -5.67      7.14 o 
 -13   3   5        1.20        1.74      5.65 o 
 -12   3   5      104.23      107.28      8.33 o 
 -11   3   5       13.93       20.72      3.90 o 
 -10   3   5        0.09       -2.76      3.55 o 
  -9   3   5       26.16       27.94      3.96 o 
  -8   3   5       74.80       70.53      4.25 o 
  -7   3   5        1.23        6.84      3.31 o 
  -6   3   5       48.41       45.57      3.77 o 
  -5   3   5        4.94       -0.25      2.30 o 
  -4   3   5      388.77      412.72      6.47 o 
  -3   3   5       17.02       15.21      2.56 o 
  -2   3   5      149.64      150.59      3.83 o 
  -1   3   5      103.66       98.71      2.86 o 
   0   3   5      373.99      384.63      5.11 o 
   1   3   5       33.01       55.27      2.40 o 
   2   3   5       61.89       71.64      3.54 o 
   3   3   5       13.43       20.10      2.91 o 
   4   3   5       29.67       23.37      3.96 o 
   5   3   5      199.55      193.31      5.63 o 
   6   3   5       95.37       94.32      4.40 o 
   7   3   5       47.91       56.23      3.90 o 
   8   3   5       16.72       18.29      3.29 o 
   9   3   5        1.87       -0.20      3.39 o 
  10   3   5      284.73      294.70      7.30 o 
  11   3   5       31.11       25.95      6.51 o 
  12   3   5       21.84       19.53      7.02 o 
  13   3   5        9.96       14.04      7.31 o 
  14   3   5        1.18        5.51      8.33 o 
  15   3   5        0.46       -9.39      9.39 o 
 -14   4   5       41.16       50.37      8.78 o 
 -13   4   5        3.44        6.05      6.16 o 
 -12   4   5        4.73        2.97      5.10 o 
 -11   4   5       60.43       75.95      6.24 o 
 -10   4   5       40.78       47.79      4.73 o 
  -9   4   5       32.96       36.05      4.72 o 
  -8   4   5        0.62        4.53      4.81 o 
  -7   4   5      182.59      180.68      5.84 o 
  -6   4   5      456.86      420.69      8.00 o 
  -5   4   5       31.96       30.75      4.46 o 
  -4   4   5       15.49       12.05      3.07 o 
  -3   4   5      250.53      234.26      4.20 o 
  -2   4   5      124.02      122.05      3.27 o 
  -1   4   5       54.02       53.77      4.18 o 
   0   4   5       11.51        8.92      4.17 o 
   1   4   5       60.28       63.50      2.70 o 
   2   4   5      529.52      496.72      6.02 o 
   3   4   5        0.37        2.90      2.98 o 
   4   4   5      659.42      640.82      9.23 o 
   5   4   5      361.48      384.98      7.72 o 
   6   4   5       34.86       32.74      5.85 o 
   7   4   5        0.01        5.20      5.49 o 
   8   4   5        0.28        2.57      4.11 o 
   9   4   5        6.97        0.99      5.00 o 
  10   4   5       46.24       45.22      5.76 o 
  11   4   5        0.32       -2.05      6.39 o 
  12   4   5       17.21       12.98      6.97 o 
  13   4   5        6.28        9.52      7.35 o 
  14   4   5        1.38        2.63      9.00 o 
 -12   5   5       26.72       34.07     10.44 o 
 -11   5   5       13.98        6.09      8.33 o 
 -10   5   5       31.57       30.62      5.61 o 
  -9   5   5        6.10        4.67      4.64 o 
  -8   5   5        7.28        0.68      5.31 o 
  -7   5   5       91.43       97.88      6.17 o 
  -6   5   5       19.44       18.68      4.33 o 
  -5   5   5       69.42       70.22      5.76 o 
  -4   5   5      145.72      144.04      6.16 o 
  -3   5   5      115.61      122.97      5.55 o 
  -2   5   5      189.61      184.82      6.52 o 
  -1   5   5      451.20      454.10     12.54 o 
   0   5   5       50.29       46.71      6.30 o 
   1   5   5      536.53      532.55     13.45 o 
   2   5   5      171.05      168.38      6.42 o 
   3   5   5       47.96       44.21      5.42 o 
   4   5   5       44.00       40.08      7.43 o 
   5   5   5       14.43       16.24      4.61 o 
   6   5   5        2.95        0.48      6.08 o 
   7   5   5        9.43        9.11      5.81 o 
   8   5   5       23.89       23.54      7.33 o 
   9   5   5       19.83       32.64      5.20 o 
  10   5   5       11.92       10.23      5.50 o 
  11   5   5        0.73        9.74      6.70 o 
  12   5   5        0.80       -5.29      7.13 o 
  -9   6   5        1.47       -3.38      9.18 o 
  -8   6   5        2.73       -3.55     13.54 o 
  -7   6   5       55.07       51.27      7.36 o 
  -6   6   5        2.16       -2.38      6.15 o 
  -5   6   5       14.15       12.89      5.55 o 
  -4   6   5        1.11       -2.03      7.28 o 
  -3   6   5       70.59       76.84      5.43 o 
  -2   6   5       35.53       44.30      7.02 o 
  -1   6   5       17.30       16.02      6.44 o 
   0   6   5        0.21        2.89      8.32 o 
   1   6   5        4.63        8.33      6.71 o 
   2   6   5        0.68       -7.43      7.43 o 
   3   6   5       10.66        4.60      7.96 o 
   4   6   5        2.58        8.33      6.82 o 
   5   6   5       57.02       59.37      7.49 o 
   6   6   5        3.37        7.95      7.26 o 
   7   6   5        4.10       -3.93      7.61 o 
   8   6   5        8.81       14.86      5.37 o 
   9   6   5       32.36       22.18      5.69 o 
  -3   7   5        5.47        9.53     10.80 o 
  -2   7   5        1.40        5.21      7.84 o 
  -1   7   5        2.16       10.94     17.71 o 
   0   7   5       16.17       38.53     11.98 o 
   1   7   5        0.03       11.06     15.86 o 
   2   7   5       24.81       34.82      9.31 o 
   3   7   5        6.86       12.23      6.45 o 
 -16   0   6       23.24       34.24      8.71 o 
 -14   0   6        0.06        3.65      7.23 o 
 -12   0   6      287.80      294.00     10.87 o 
 -10   0   6       36.87       39.96      5.16 o 
  -8   0   6      547.28      526.96      9.21 o 
  -6   0   6     1233.56     1438.23     18.02 o 
  -4   0   6      206.05      261.42      6.66 o 
  -2   0   6       76.48       76.53      3.31 o 
   0   0   6     1810.82     1615.11     18.43 o 
   2   0   6      703.53      753.20     12.78 o 
   4   0   6      155.37      128.33      4.40 o 
   6   0   6       83.77       82.57      4.41 o 
   8   0   6     1042.29     1071.31     15.33 o 
  10   0   6      652.09      638.36     13.84 o 
  12   0   6      446.79      463.36     14.66 o 
  14   0   6       50.07       55.83      8.95 o 
  16   0   6        1.30        1.97      8.98 o 
 -17   1   6        3.39       -7.00      7.00 o 
 -16   1   6        0.01        1.24      5.66 o 
 -15   1   6       31.70       41.29      5.97 o 
 -14   1   6       22.48       27.42      5.32 o 
 -13   1   6       56.80       41.32      5.34 o 
 -12   1   6       90.53       79.82      5.42 o 
 -11   1   6       24.66       34.26      4.38 o 
 -10   1   6        9.79       11.03      3.49 o 
  -9   1   6        0.78        0.69      2.87 o 
  -8   1   6      339.71      342.65      5.54 o 
  -7   1   6       64.41       63.06      4.59 o 
  -6   1   6        0.51        0.26      2.04 o 
  -5   1   6      349.53      384.67      4.52 o 
  -4   1   6      958.21     1095.38     10.95 o 
  -3   1   6       96.10       90.14      2.73 o 
  -2   1   6      841.16      870.26      7.97 o 
  -1   1   6      283.54      316.14      4.20 o 
   0   1   6      583.69      587.81      5.82 o 
   1   1   6      723.92      716.36      7.49 o 
   2   1   6      340.76      291.10      4.55 o 
   3   1   6       86.10       61.26      2.67 o 
   4   1   6        0.00       -2.18      2.18 o 
   5   1   6     1689.21     1668.73     14.77 o 
   6   1   6     2198.83     2292.57     21.01 o 
   7   1   6      213.38      211.06      4.62 o 
   8   1   6      319.65      313.66      5.85 o 
   9   1   6      126.67      126.87      4.43 o 
  10   1   6        4.36        7.94      3.38 o 
  11   1   6      119.68      115.74      5.67 o 
  12   1   6       58.68       62.22      6.86 o 
  13   1   6        3.65        9.37      5.62 o 
  14   1   6       49.28       60.32      6.63 o 
  15   1   6        0.36        9.38      6.25 o 
  16   1   6       16.73       12.25      8.42 o 
  17   1   6       11.33       -0.03      9.07 o 
 -16   2   6        8.81        7.97      6.93 o 
 -15   2   6       19.80       19.53      6.77 o 
 -14   2   6        9.28        9.34      6.22 o 
 -13   2   6       49.30       50.62      6.40 o 
 -12   2   6       52.38       59.97      5.89 o 
 -11   2   6       21.64       15.79      3.09 o 
 -10   2   6       12.56       16.42      3.52 o 
  -9   2   6       27.11       22.40      3.32 o 
  -8   2   6        3.13        4.68      2.94 o 
  -7   2   6       70.96       75.19      3.64 o 
  -6   2   6      137.78      159.81      3.96 o 
  -5   2   6     1441.77     1453.86     13.41 o 
  -4   2   6      312.63      304.57      4.97 o 
  -3   2   6       81.47       81.07      3.87 o 
  -2   2   6       18.20       25.17      3.02 o 
  -1   2   6      362.13      353.49      6.35 o 
   0   2   6       44.57       38.70      2.89 o 
   1   2   6       85.55       78.28      3.64 o 
   2   2   6     1983.91     1903.62     21.90 o 
   3   2   6      455.33      528.78      8.80 o 
   4   2   6       38.70       36.82      3.27 o 
   5   2   6     6301.42     6201.93     52.31 o 
   6   2   6      752.62      801.41      8.88 o 
   7   2   6      387.27      379.53      6.44 o 
   8   2   6       18.34       20.34      3.32 o 
   9   2   6        4.41        8.53      3.41 o 
  10   2   6        4.27        4.72      3.86 o 
  11   2   6        0.53       -5.95      5.95 o 
  12   2   6      126.92      132.01      7.60 o 
  13   2   6       86.95       66.14      8.27 o 
  14   2   6       23.99       21.57      7.84 o 
  15   2   6        1.29       -2.76      8.03 o 
  16   2   6        2.39        8.79      8.57 o 
 -15   3   6       12.86       14.98      8.19 o 
 -14   3   6        3.02        8.50     10.93 o 
 -13   3   6        5.08        6.71      6.39 o 
 -12   3   6        0.21       -1.48      5.01 o 
 -11   3   6        0.00        5.57      3.75 o 
 -10   3   6       43.96       41.85      4.10 o 
  -9   3   6       10.20        9.02      3.82 o 
  -8   3   6      344.89      328.02      6.96 o 
  -7   3   6      422.57      430.52      7.05 o 
  -6   3   6       47.42       47.24      3.15 o 
  -5   3   6      459.30      446.00      7.15 o 
  -4   3   6       11.23        8.41      2.49 o 
  -3   3   6       67.33       71.13      3.26 o 
  -2   3   6      336.85      339.70      5.93 o 
  -1   3   6      141.33      126.80      5.06 o 
   0   3   6       59.15       64.81      3.12 o 
   1   3   6      756.22      773.77      9.45 o 
   2   3   6       17.26       27.08      3.22 o 
   3   3   6      155.71      162.35      6.19 o 
   4   3   6       24.94       13.99      4.65 o 
   5   3   6      453.61      425.49      8.89 o 
   6   3   6       15.73       12.44      3.42 o 
   7   3   6        0.85        3.61      4.03 o 
   8   3   6       16.55       13.82      3.21 o 
   9   3   6        2.45        2.33      3.92 o 
  10   3   6      140.14      138.31      5.97 o 
  11   3   6        1.56       -3.37      6.29 o 
  12   3   6       67.45       64.42      7.89 o 
  13   3   6       10.03        2.65      8.34 o 
  14   3   6       28.71       22.49      9.16 o 
  15   3   6        0.69        3.53      9.50 o 
 -14   4   6       39.13       40.69      8.46 o 
 -13   4   6        5.37       11.68      7.88 o 
 -12   4   6       41.47       45.82      6.29 o 
 -11   4   6       16.65       18.22      5.14 o 
 -10   4   6        7.77        6.84      4.59 o 
  -9   4   6      185.20      182.49      6.23 o 
  -8   4   6       44.59       51.95      4.36 o 
  -7   4   6        0.34        2.92      4.18 o 
  -6   4   6      275.28      267.87      6.88 o 
  -5   4   6      404.50      423.60      7.17 o 
  -4   4   6       14.97       11.17      3.30 o 
  -3   4   6      100.97      101.92      3.74 o 
  -2   4   6       61.47       59.03      3.25 o 
  -1   4   6        1.60       -1.43      2.57 o 
   0   4   6        1.12       -0.22      2.57 o 
   1   4   6      414.06      408.72      5.59 o 
   2   4   6       98.66      111.02      4.94 o 
   3   4   6        4.99       -0.53      3.39 o 
   4   4   6       56.29       54.93      4.23 o 
   5   4   6        2.49        1.75      5.32 o 
   6   4   6       95.52       87.31      6.56 o 
   7   4   6       39.42       45.12      5.26 o 
   8   4   6       21.45       19.06      4.47 o 
   9   4   6       11.70       14.96      7.07 o 
  10   4   6        1.33       -4.65      5.38 o 
  11   4   6        0.01       -1.48      6.44 o 
  12   4   6        3.48       10.18      7.15 o 
  13   4   6        2.67        0.28      7.35 o 
  14   4   6        9.35       22.99     12.36 o 
 -12   5   6        7.96       23.50      7.90 o 
 -11   5   6       12.07        9.65      5.98 o 
 -10   5   6       24.87       31.60      5.13 o 
  -9   5   6       33.31       26.67      4.72 o 
  -8   5   6       17.11        9.18      4.80 o 
  -7   5   6      383.20      396.62      8.17 o 
  -6   5   6       10.22        3.61      3.82 o 
  -5   5   6      160.31      179.95      5.20 o 
  -4   5   6      228.34      237.26      7.07 o 
  -3   5   6        1.66        0.86      4.47 o 
  -2   5   6        0.35        1.91      6.30 o 
  -1   5   6        9.41        7.86      4.46 o 
   0   5   6        3.12        2.85      4.41 o 
   1   5   6      190.74      194.22     12.01 o 
   2   5   6       72.68       76.89      5.73 o 
   3   5   6      139.19      133.39      6.83 o 
   4   5   6       88.06       83.72      6.75 o 
   5   5   6       38.23       47.44      5.22 o 
   6   5   6       29.08       31.18      6.31 o 
   7   5   6       51.79       60.08      6.31 o 
   8   5   6        4.56       -5.22      5.22 o 
   9   5   6       31.84       42.69      5.57 o 
  10   5   6        4.77        1.25      5.43 o 
  11   5   6       11.03        6.06      6.78 o 
  12   5   6        3.49        7.02      7.46 o 
  -9   6   6        4.71       -3.13      9.26 o 
  -8   6   6        4.04      -10.47     10.47 o 
  -7   6   6       34.80       36.65      7.32 o 
  -6   6   6        0.42       -5.25      5.65 o 
  -5   6   6        2.73        7.27      5.60 o 
  -4   6   6       52.16       56.20      5.94 o 
  -3   6   6        3.41       11.26      5.12 o 
  -2   6   6      116.97      115.29      6.88 o 
  -1   6   6      109.37      120.01      6.28 o 
   0   6   6       41.66       43.84      5.32 o 
   1   6   6        9.40        7.60      5.17 o 
   2   6   6        0.22        5.37      5.50 o 
   3   6   6       11.97        4.55      5.64 o 
   4   6   6       18.30       13.50      6.14 o 
   5   6   6       22.09       18.64      6.75 o 
   6   6   6       13.37       10.90      7.37 o 
   7   6   6        0.00       -4.55      4.55 o 
   8   6   6       11.46       17.09      6.04 o 
   9   6   6        0.25       -5.32      5.32 o 
  -2   7   6       23.97       19.20      7.01 o 
  -1   7   6       15.58       14.87     14.65 o 
   0   7   6        0.65        3.14     15.46 o 
   1   7   6        0.02        1.34      7.95 o 
   2   7   6        8.64       17.95     11.04 o 
 -17   0   7        0.66       -4.73      8.15 o 
 -15   0   7       62.14       69.85      8.91 o 
 -13   0   7      361.18      355.56     12.09 o 
 -11   0   7      747.74      787.46     14.44 o 
  -9   0   7        4.21        0.95      4.50 o 
  -7   0   7      184.94      194.59      6.44 o 
  -5   0   7      217.41      262.59      7.77 o 
  -3   0   7      311.85      305.64      6.43 o 
  -1   0   7        8.21       13.04      3.06 o 
   1   0   7     1000.94      971.36     13.96 o 
   3   0   7       35.00       60.65      3.87 o 
   5   0   7       53.74       54.85      3.98 o 
   7   0   7     1307.15     1204.82     16.44 o 
   9   0   7      227.50      268.94      8.45 o 
  11   0   7      306.96      332.67     11.28 o 
  13   0   7        0.08       -0.95      7.84 o 
  15   0   7        0.82       -3.70      8.75 o 
 -17   1   7       17.64       15.05      8.17 o 
 -16   1   7        0.41       -3.85      6.57 o 
 -15   1   7       31.76       30.76      5.69 o 
 -14   1   7        0.04        0.61      5.03 o 
 -13   1   7       98.68       99.89      5.87 o 
 -12   1   7      430.43      432.84      9.12 o 
 -11   1   7        0.00       -1.40      4.25 o 
 -10   1   7       22.39       25.01      4.10 o 
  -9   1   7       11.07       10.69      3.67 o 
  -8   1   7       89.46       82.55      3.83 o 
  -7   1   7        4.37        5.58      2.74 o 
  -6   1   7      100.56       89.96      3.45 o 
  -5   1   7       34.03       31.70      2.30 o 
  -4   1   7      242.05      222.07      4.18 o 
  -3   1   7      308.04      325.22      5.22 o 
  -2   1   7     1351.17     1417.66     12.00 o 
  -1   1   7      336.54      351.25      4.60 o 
   0   1   7      369.80      374.15      5.21 o 
   1   1   7        2.52        2.32      2.12 o 
   2   1   7      282.23      256.18      4.60 o 
   3   1   7      414.02      393.24      5.70 o 
   4   1   7        0.67       -2.08      2.08 o 
   5   1   7     1721.98     1675.94     18.45 o 
   6   1   7       17.18        8.16      3.04 o 
   7   1   7       23.64       20.53      3.05 o 
   8   1   7      259.98      265.14      5.63 o 
   9   1   7       56.63       47.95      3.77 o 
  10   1   7        0.00       -0.51      3.84 o 
  11   1   7        3.78        1.88      3.82 o 
  12   1   7        8.80       10.21      5.32 o 
  13   1   7      215.24      207.10      8.12 o 
  14   1   7       14.44       22.24      6.34 o 
  15   1   7        2.18        7.20      6.22 o 
  16   1   7        0.85        8.44      8.60 o 
 -16   2   7       14.97       19.30      7.26 o 
 -15   2   7        2.82       -1.92      6.18 o 
 -14   2   7        1.57        4.75      6.24 o 
 -13   2   7        2.20       -2.52      4.95 o 
 -12   2   7       26.28       16.57      4.57 o 
 -11   2   7       43.76       39.23      4.80 o 
 -10   2   7       14.71       10.48      3.64 o 
  -9   2   7      123.19      137.02      5.22 o 
  -8   2   7       68.50       74.10      3.95 o 
  -7   2   7       14.35       10.19      3.18 o 
  -6   2   7      506.96      501.24      6.94 o 
  -5   2   7      519.23      546.46      6.37 o 
  -4   2   7       29.68       35.47      2.75 o 
  -3   2   7      308.79      311.18      5.39 o 
  -2   2   7      146.66      142.70      3.70 o 
  -1   2   7       97.37      125.46      4.25 o 
   0   2   7      197.26      193.27      5.57 o 
   1   2   7      820.81      805.23     12.55 o 
   2   2   7        1.06       -2.29      2.29 o 
   3   2   7      202.64      198.47      4.16 o 
   4   2   7       10.94        6.25      2.47 o 
   5   2   7     1782.81     1837.84     16.46 o 
   6   2   7     1181.97     1215.64     12.13 o 
   7   2   7       13.58        6.92      3.41 o 
   8   2   7        0.50        2.49      3.54 o 
   9   2   7       10.76        2.96      3.93 o 
  10   2   7        6.15       -2.14      2.14 o 
  11   2   7        1.60       -2.72      4.34 o 
  12   2   7      282.70      289.03     10.99 o 
  13   2   7       76.16       93.10      8.75 o 
  14   2   7       13.17       13.09      7.81 o 
  15   2   7       19.50       21.25      8.41 o 
  16   2   7       11.74        3.51     12.11 o 
 -15   3   7        0.02        7.63      8.03 o 
 -14   3   7       58.73       80.28      8.79 o 
 -13   3   7       13.68       23.07      8.12 o 
 -12   3   7      150.10      151.61      6.72 o 
 -11   3   7      114.49      114.46      8.46 o 
 -10   3   7       46.54       40.35      4.07 o 
  -9   3   7      573.54      576.06      8.51 o 
  -8   3   7      133.63      142.30      6.10 o 
  -7   3   7        7.89        8.05      3.65 o 
  -6   3   7        3.16        6.51      3.16 o 
  -5   3   7      230.60      208.09      5.72 o 
  -4   3   7      156.41      147.65      4.84 o 
  -3   3   7       53.59       53.21      3.73 o 
  -2   3   7     2286.46     2303.28     24.88 o 
  -1   3   7      634.97      645.39      8.18 o 
   0   3   7       26.42       29.11      2.88 o 
   1   3   7      131.65      123.25      3.71 o 
   2   3   7      392.45      432.71      8.31 o 
   3   3   7        2.24       -0.75      2.17 o 
   4   3   7        0.17       -4.13      4.13 o 
   5   3   7      204.35      191.78      7.01 o 
   6   3   7       12.76       10.39      3.93 o 
   7   3   7      118.71      111.18      4.87 o 
   8   3   7        0.02        1.49      4.03 o 
   9   3   7        6.85        4.58      4.03 o 
  10   3   7        7.71        7.28      5.94 o 
  11   3   7       25.38       23.30      5.99 o 
  12   3   7       61.07       59.52      7.84 o 
  13   3   7        3.85      -10.88     10.88 o 
  14   3   7        0.47        4.70      8.87 o 
  15   3   7        6.82        0.58      9.60 o 
 -14   4   7        7.25       22.55     12.85 o 
 -13   4   7       11.69        3.84      6.69 o 
 -12   4   7       83.90      101.94      7.39 o 
 -11   4   7       14.79       12.80      5.22 o 
 -10   4   7       37.41       38.40      4.81 o 
  -9   4   7       41.94       47.58      4.95 o 
  -8   4   7       99.65      103.24      5.10 o 
  -7   4   7       35.11       25.88      3.48 o 
  -6   4   7        4.68       10.61      4.36 o 
  -5   4   7       32.44       34.13      4.51 o 
  -4   4   7       53.07       60.25      4.07 o 
  -3   4   7      114.83      129.05      4.30 o 
  -2   4   7       99.54      108.36      4.61 o 
  -1   4   7       96.35       90.10      4.44 o 
   0   4   7      313.29      336.10      6.47 o 
   1   4   7       27.45       21.11      3.09 o 
   2   4   7        1.41        0.56      3.81 o 
   3   4   7       15.49       20.41      4.30 o 
   4   4   7       29.68       35.29      4.71 o 
   5   4   7        3.47        8.87      6.24 o 
   6   4   7       23.23       15.71      6.49 o 
   7   4   7       12.20       13.88      4.17 o 
   8   4   7      118.18      115.24      5.64 o 
   9   4   7        0.30       -3.61      4.85 o 
  10   4   7        2.78       -1.66      5.74 o 
  11   4   7        0.00        7.47      6.74 o 
  12   4   7        5.61        2.88      7.22 o 
  13   4   7        5.14        5.89      8.97 o 
 -12   5   7        1.04       13.20      7.33 o 
 -11   5   7        0.43       -3.16      5.17 o 
 -10   5   7        1.73        6.58      4.96 o 
  -9   5   7        3.35       -3.40      4.52 o 
  -8   5   7        0.74       -3.91      3.91 o 
  -7   5   7        2.56       -2.92      4.22 o 
  -6   5   7       77.29       87.99      4.96 o 
  -5   5   7       69.84       64.61      5.52 o 
  -4   5   7       12.15        9.48      2.91 o 
  -3   5   7       99.82       97.05      4.72 o 
  -2   5   7      416.05      414.25      8.08 o 
  -1   5   7      150.67      165.21      6.78 o 
   0   5   7       22.45       26.97      5.23 o 
   1   5   7        7.32        5.40      5.05 o 
   2   5   7       17.97       20.13      3.45 o 
   3   5   7       26.13       31.37      4.65 o 
   4   5   7       30.34       52.19      6.89 o 
   5   5   7      143.25      143.12      6.83 o 
   6   5   7        0.07       -3.02      5.30 o 
   7   5   7       84.65       88.54      6.97 o 
   8   5   7       89.57       75.52      5.37 o 
   9   5   7        1.13        0.13      5.11 o 
  10   5   7       10.56       12.21      6.44 o 
  11   5   7        3.09       12.56      6.90 o 
  -9   6   7        5.90        8.84      8.56 o 
  -8   6   7        1.05       -1.64      7.33 o 
  -7   6   7        4.41        7.01      6.40 o 
  -6   6   7        1.80       -5.80      5.80 o 
  -5   6   7        8.40        5.93      6.60 o 
  -4   6   7       18.42       11.34      5.61 o 
  -3   6   7       53.53       52.49      5.76 o 
  -2   6   7      135.96      134.26      6.99 o 
  -1   6   7        0.01        2.22      5.33 o 
   0   6   7       41.88       40.58      5.92 o 
   1   6   7        2.85        0.76      5.53 o 
   2   6   7      105.60      106.89      7.57 o 
   3   6   7       44.90       36.42      6.68 o 
   4   6   7        2.83       -6.09      6.09 o 
   5   6   7        2.52        3.99      6.67 o 
   6   6   7        7.88        3.60      9.74 o 
   7   6   7        3.12        6.44      5.53 o 
   8   6   7        7.54        1.45      9.13 o 
 -16   0   8       12.77      -10.01     10.01 o 
 -14   0   8       29.67       25.39      7.90 o 
 -12   0   8      679.13      681.78     19.99 o 
 -10   0   8       93.18      105.61      7.16 o 
  -8   0   8       42.30       51.95      8.86 o 
  -6   0   8      550.24      602.37     11.48 o 
  -4   0   8       27.85       32.18      5.29 o 
  -2   0   8      285.58      311.15      5.94 o 
   0   0   8      124.39      145.72      4.69 o 
   2   0   8      221.67      198.30      5.76 o 
   4   0   8      359.13      404.46     10.59 o 
   6   0   8      513.93      491.77      9.45 o 
   8   0   8      736.21      741.97     17.40 o 
  10   0   8       61.39       58.26      7.37 o 
  12   0   8        0.01        8.23      7.55 o 
  14   0   8       60.59       67.23      9.82 o 
  16   0   8       20.21       18.62      9.65 o 
 -17   1   8        0.04        3.72      7.30 o 
 -16   1   8        5.15        6.21      6.99 o 
 -15   1   8        0.01        4.56      5.57 o 
 -14   1   8        5.15       13.00      5.31 o 
 -13   1   8       54.91       55.37      5.52 o 
 -12   1   8      261.79      270.03      7.47 o 
 -11   1   8       34.99       41.51      4.58 o 
 -10   1   8       59.17       57.19      4.57 o 
  -9   1   8       43.06       46.53      4.33 o 
  -8   1   8       13.85       19.42      4.00 o 
  -7   1   8        0.05        2.60      2.93 o 
  -6   1   8      384.63      365.11      6.19 o 
  -5   1   8     1172.33     1281.04     12.27 o 
  -4   1   8     1351.86     1426.03     12.41 o 
  -3   1   8     1473.42     1452.10     12.40 o 
  -2   1   8     3958.93     4056.32     29.54 o 
  -1   1   8      841.54      807.51      9.99 o 
   0   1   8      177.19      170.06      3.99 o 
   1   1   8        9.95        3.48      2.26 o 
   2   1   8      454.89      424.71      5.20 o 
   3   1   8       37.79       38.76      2.08 o 
   4   1   8      951.11      912.32      9.21 o 
   5   1   8       27.31       23.47      3.11 o 
   6   1   8      560.29      588.59     11.16 o 
   7   1   8        2.69        1.56      3.64 o 
   8   1   8        0.32       -3.27      3.27 o 
   9   1   8       70.83       67.04      4.51 o 
  10   1   8        5.92        3.81      4.04 o 
  11   1   8        0.60       -2.30      3.91 o 
  12   1   8       57.86       75.15      5.44 o 
  13   1   8       38.49       35.21      6.35 o 
  14   1   8        5.89       10.87      9.54 o 
  15   1   8        4.37       -2.57      6.88 o 
  16   1   8       84.59       85.87     12.78 o 
 -16   2   8        4.99        1.46      7.05 o 
 -15   2   8        0.04       -2.48      6.49 o 
 -14   2   8        3.69        6.30      6.38 o 
 -13   2   8       63.14       62.55      7.31 o 
 -12   2   8        7.79        9.82      4.96 o 
 -11   2   8        2.81        3.09      4.47 o 
 -10   2   8        1.03       -0.84      3.77 o 
  -9   2   8      202.68      189.17      5.34 o 
  -8   2   8        4.76       -0.61      3.51 o 
  -7   2   8      238.22      241.44      5.40 o 
  -6   2   8        0.92       -3.08      3.08 o 
  -5   2   8        2.44        3.53      2.85 o 
  -4   2   8        6.46       10.74      2.66 o 
  -3   2   8     1162.50     1243.52     12.44 o 
  -2   2   8      217.45      227.95      5.16 o 
  -1   2   8      870.74      926.26      9.51 o 
   0   2   8      200.30      195.91      4.10 o 
   1   2   8      845.68      879.71      9.85 o 
   2   2   8       74.85       76.90      3.10 o 
   3   2   8       71.81       65.47      3.34 o 
   4   2   8        4.16       -2.37      2.37 o 
   5   2   8      890.75      948.24     10.17 o 
   6   2   8      126.15      125.69      4.63 o 
   7   2   8      211.81      228.36      5.92 o 
   8   2   8      499.46      493.37      8.02 o 
   9   2   8        0.06       -0.10      3.84 o 
  10   2   8       18.77        9.87      4.19 o 
  11   2   8        5.10       10.81      5.91 o 
  12   2   8      145.53      171.13      8.89 o 
  13   2   8       75.41       82.41      8.93 o 
  14   2   8       26.90       38.15      8.35 o 
  15   2   8       35.21       16.23      8.65 o 
 -15   3   8        2.78       -7.91      7.91 o 
 -14   3   8        2.84       -0.95     12.01 o 
 -13   3   8       15.30       17.80      7.48 o 
 -12   3   8      207.45      205.20      7.89 o 
 -11   3   8       46.83       50.39      5.58 o 
 -10   3   8        4.64        0.90      3.80 o 
  -9   3   8      204.73      183.17      5.38 o 
  -8   3   8        3.15        4.82      4.37 o 
  -7   3   8       42.49       44.89      4.18 o 
  -6   3   8        1.56       -0.78      3.55 o 
  -5   3   8       64.78       82.90      3.80 o 
  -4   3   8        1.19        4.35      3.70 o 
  -3   3   8      104.17      108.58      4.97 o 
  -2   3   8      201.83      196.85      5.90 o 
  -1   3   8      357.52      359.11     10.81 o 
   0   3   8       20.78       25.76      3.41 o 
   1   3   8      151.43      141.39      6.28 o 
   2   3   8       85.37       89.77      4.98 o 
   3   3   8      603.23      594.04     13.95 o 
   4   3   8        0.47        0.36      3.08 o 
   5   3   8      179.90      192.03      5.61 o 
   6   3   8      427.40      451.67      8.66 o 
   7   3   8      165.68      143.29      5.73 o 
   8   3   8      899.11      842.75     16.44 o 
   9   3   8       14.22        8.05      4.13 o 
  10   3   8       22.65       15.73      5.87 o 
  11   3   8        0.40        0.21      5.74 o 
  12   3   8        0.52       -0.85      6.30 o 
  13   3   8       37.18       57.13     11.70 o 
  14   3   8        0.01       19.42      9.30 o 
 -14   4   8        8.26        9.99      8.38 o 
 -13   4   8        1.57       -6.88      6.88 o 
 -12   4   8        0.03        8.31      5.42 o 
 -11   4   8        5.86       12.78      5.25 o 
 -10   4   8        7.31        2.50      4.54 o 
  -9   4   8       80.96       73.15      8.69 o 
  -8   4   8      224.05      223.72      6.34 o 
  -7   4   8       14.75       12.54      3.57 o 
  -6   4   8      447.82      419.62     11.50 o 
  -5   4   8      221.85      226.41      8.08 o 
  -4   4   8      306.45      285.55      7.80 o 
  -3   4   8      209.05      187.75      5.58 o 
  -2   4   8        1.59       -3.70      3.96 o 
  -1   4   8        1.19        1.47      3.69 o 
   0   4   8        4.34        2.23      3.51 o 
   1   4   8        8.24        2.38      4.19 o 
   2   4   8       68.29       69.29      5.60 o 
   3   4   8       12.42        9.75      7.08 o 
   4   4   8       32.40       34.60      5.76 o 
   5   4   8      120.58      121.15      7.09 o 
   6   4   8      105.68      103.37      5.43 o 
   7   4   8       57.43       55.46      6.99 o 
   8   4   8       18.67       26.16      5.03 o 
   9   4   8        1.35        2.50      5.09 o 
  10   4   8        8.54        3.90      5.92 o 
  11   4   8        2.78       -4.16      8.01 o 
  12   4   8       15.35       26.29      7.50 o 
  13   4   8        0.11       -8.98      8.98 o 
 -11   5   8       13.18       13.90      5.67 o 
 -10   5   8        0.43       -0.65      5.54 o 
  -9   5   8        0.46        7.55      4.83 o 
  -8   5   8        1.07       -0.86      3.76 o 
  -7   5   8        7.07        5.38      4.43 o 
  -6   5   8        3.45       -0.14      4.60 o 
  -5   5   8       58.88       67.27      4.60 o 
  -4   5   8      201.54      207.45      5.77 o 
  -3   5   8       78.69       69.07      4.01 o 
  -2   5   8        2.12       -3.84      3.84 o 
  -1   5   8      297.08      278.83      7.55 o 
   0   5   8        7.75       11.77      4.22 o 
   1   5   8       22.29       19.98      4.44 o 
   2   5   8      193.79      186.26      6.83 o 
   3   5   8      259.82      244.30      8.05 o 
   4   5   8       32.84       38.62      5.43 o 
   5   5   8       21.58       21.96      5.77 o 
   6   5   8       95.55       93.05      7.01 o 
   7   5   8        0.00        2.80      6.24 o 
   8   5   8        0.56        0.40      5.50 o 
   9   5   8        6.77       -1.24      5.25 o 
  10   5   8        4.48        6.29      6.76 o 
  11   5   8        1.33       -5.72      7.12 o 
  -8   6   8        4.84       -5.68      5.68 o 
  -7   6   8        1.88        0.97      8.17 o 
  -6   6   8        1.81       -8.42     10.60 o 
  -5   6   8        0.50        6.30      7.38 o 
  -4   6   8        0.03       -4.28      7.19 o 
  -3   6   8        0.01       -9.49     10.10 o 
  -2   6   8       22.66       21.19      5.54 o 
  -1   6   8       28.83       33.26      6.13 o 
   0   6   8       11.89       11.91      5.97 o 
   1   6   8        6.52        3.88      6.01 o 
   2   6   8        8.85       18.46      6.29 o 
   3   6   8       24.13       27.13      6.73 o 
   4   6   8        5.92        2.74      6.63 o 
   5   6   8       14.25        4.28      7.45 o 
   6   6   8        0.00       -3.00      5.06 o 
   7   6   8        0.49       -9.32     15.39 o 
 -15   0   9       10.57       16.42      7.91 o 
 -13   0   9       31.98       42.74      7.87 o 
 -11   0   9       20.16       23.39      7.23 o 
  -9   0   9      122.25      117.40      7.43 o 
  -7   0   9        5.62        0.83      5.24 o 
  -5   0   9       44.79       50.92      4.94 o 
  -3   0   9      382.67      425.35      7.48 o 
  -1   0   9     2173.09     2340.79     26.68 o 
   1   0   9       24.20       22.47      3.91 o 
   3   0   9      158.45      148.17      5.00 o 
   5   0   9      340.32      353.49      8.25 o 
   7   0   9       31.02       31.57      4.94 o 
   9   0   9      162.59      189.01      8.79 o 
  11   0   9      113.39      123.64      6.85 o 
  13   0   9        2.25       -8.21      8.21 o 
  15   0   9        1.65       -8.76      8.76 o 
 -16   1   9        2.28       -0.68      7.14 o 
 -15   1   9       17.41       17.07      5.78 o 
 -14   1   9       13.60       18.01      5.58 o 
 -13   1   9        3.27        5.67      5.03 o 
 -12   1   9      209.37      211.07      7.01 o 
 -11   1   9       29.33       30.31      5.03 o 
 -10   1   9      193.48      178.99      5.94 o 
  -9   1   9       83.18       91.88      5.20 o 
  -8   1   9       64.54       67.80      4.75 o 
  -7   1   9        2.66       -1.08      3.20 o 
  -6   1   9        7.03       12.78      2.65 o 
  -5   1   9      719.46      729.81      8.49 o 
  -4   1   9      193.79      226.71      4.85 o 
  -3   1   9      134.75      125.22      3.68 o 
  -2   1   9      390.00      389.65      6.06 o 
  -1   1   9       23.02       26.15      2.69 o 
   0   1   9      146.05      157.96      3.55 o 
   1   1   9        3.19       10.60      3.01 o 
   2   1   9       25.34       21.29      2.06 o 
   3   1   9      261.35      257.99      5.80 o 
   4   1   9      172.56      183.36      4.22 o 
   5   1   9      457.05      432.03      7.15 o 
   6   1   9      226.98      244.47      5.74 o 
   7   1   9        0.67       -3.72      3.80 o 
   8   1   9       12.28       10.68      4.34 o 
   9   1   9       73.73       69.68      4.72 o 
  10   1   9        1.78        1.85      3.96 o 
  11   1   9        0.56       -4.19      4.19 o 
  12   1   9       52.05       43.69      6.07 o 
  13   1   9        0.01       -5.71      5.71 o 
  14   1   9       33.43       33.17      6.37 o 
  15   1   9       84.34       75.47      8.28 o 
  16   1   9       16.45       19.59     11.19 o 
 -16   2   9        9.32        9.43      7.34 o 
 -15   2   9        6.46        1.85      6.53 o 
 -14   2   9        3.75       -6.22      6.22 o 
 -13   2   9        7.05       10.33      5.27 o 
 -12   2   9        0.24        0.58      5.73 o 
 -11   2   9       25.63       25.66      6.03 o 
 -10   2   9       35.31       24.95      3.63 o 
  -9   2   9        2.85        1.08      4.20 o 
  -8   2   9       73.29       76.76      4.77 o 
  -7   2   9      113.87      122.17      4.43 o 
  -6   2   9        7.50        4.39      3.41 o 
  -5   2   9      365.73      348.47      6.46 o 
  -4   2   9      260.69      283.84      5.35 o 
  -3   2   9      307.87      372.68      5.71 o 
  -2   2   9      392.95      440.37      5.99 o 
  -1   2   9       46.63       58.03      3.84 o 
   0   2   9        1.73       -1.47      2.74 o 
   1   2   9      249.83      255.89      4.89 o 
   2   2   9      111.17      106.81      3.44 o 
   3   2   9        4.05        3.64      2.61 o 
   4   2   9       50.63       50.55      3.20 o 
   5   2   9       89.28       79.38      3.91 o 
   6   2   9      224.90      244.31      5.72 o 
   7   2   9       48.40       35.84      3.96 o 
   8   2   9      435.85      427.39      7.77 o 
   9   2   9       18.23       14.51      3.06 o 
  10   2   9       18.79       21.52      5.35 o 
  11   2   9        0.28       -1.35      4.93 o 
  12   2   9        7.40        3.28      5.92 o 
  13   2   9        5.37       10.10      7.81 o 
  14   2   9       17.41       26.08      8.46 o 
  15   2   9        1.70       -0.60      8.45 o 
 -15   3   9        1.12        2.49      8.48 o 
 -14   3   9        0.68       -7.51      7.51 o 
 -13   3   9       13.80        9.60      7.47 o 
 -12   3   9        1.68        2.37      5.93 o 
 -11   3   9       19.63       22.75      6.01 o 
 -10   3   9      169.82      163.09      6.29 o 
  -9   3   9       23.98       11.56      4.13 o 
  -8   3   9      220.15      222.13      7.52 o 
  -7   3   9        8.53       13.04      4.32 o 
  -6   3   9        5.04        1.77      3.83 o 
  -5   3   9       29.53       25.20      3.82 o 
  -4   3   9       16.05        9.97      3.32 o 
  -3   3   9       71.61       69.75      3.76 o 
  -2   3   9        7.35        6.43      3.97 o 
  -1   3   9      168.71      169.36      5.38 o 
   0   3   9      105.93      109.62     10.31 o 
   1   3   9      114.10      124.18      5.90 o 
   2   3   9       16.85       14.59      4.39 o 
   3   3   9       41.31       39.71      3.61 o 
   4   3   9       16.88       12.23      4.14 o 
   5   3   9      228.81      219.64      6.20 o 
   6   3   9       17.31       20.93      4.44 o 
   7   3   9        9.81        9.50      4.63 o 
   8   3   9      607.25      588.60     10.42 o 
   9   3   9       59.01       58.48      5.53 o 
  10   3   9        0.47        3.37      5.79 o 
  11   3   9        9.23        1.17      6.13 o 
  12   3   9        0.30       -2.23      9.95 o 
  13   3   9       19.81       41.50      9.88 o 
  14   3   9        0.18       -9.07      9.07 o 
 -13   4   9       14.32       16.43      7.91 o 
 -12   4   9        7.53        9.70      5.86 o 
 -11   4   9       41.42       60.38      6.13 o 
 -10   4   9       12.11       15.39      5.42 o 
  -9   4   9      209.96      189.95     10.04 o 
  -8   4   9       33.68       31.45      4.46 o 
  -7   4   9        3.59       -0.59      3.68 o 
  -6   4   9       72.96       68.27      4.30 o 
  -5   4   9      134.82      141.63      5.69 o 
  -4   4   9      342.50      359.74      8.90 o 
  -3   4   9       43.48       42.99      5.93 o 
  -2   4   9      861.21      808.81     13.42 o 
  -1   4   9       30.01       35.13      4.86 o 
   0   4   9       62.20       56.42      5.74 o 
   1   4   9        9.92        0.97      5.18 o 
   2   4   9        1.22        5.42      6.18 o 
   3   4   9       65.86       64.85      7.89 o 
   4   4   9      202.04      198.60      7.96 o 
   5   4   9       30.68       23.28      4.47 o 
   6   4   9       31.11       20.75      4.51 o 
   7   4   9       89.52       93.67      5.67 o 
   8   4   9      155.94      140.82      6.68 o 
   9   4   9        2.97       -4.03      5.71 o 
  10   4   9        2.62        6.57      6.20 o 
  11   4   9       14.57       13.68      6.70 o 
  12   4   9       15.95        6.83      7.82 o 
  13   4   9        0.09       -1.95      9.39 o 
 -11   5   9        0.19       -5.87      5.95 o 
 -10   5   9        1.59       -0.14      5.67 o 
  -9   5   9        0.52       -3.82      7.19 o 
  -8   5   9        1.29        0.43      4.00 o 
  -7   5   9        0.44       -3.08      4.23 o 
  -6   5   9        8.24       10.46      4.50 o 
  -5   5   9        2.69       -0.93      4.43 o 
  -4   5   9      178.94      164.83      5.59 o 
  -3   5   9       16.57        6.52      3.80 o 
  -2   5   9        0.27       -0.67      3.54 o 
  -1   5   9        6.29        3.58      4.65 o 
   0   5   9      128.44      123.45      6.15 o 
   1   5   9        0.04        6.68      6.36 o 
   2   5   9       35.21       45.41      8.23 o 
   3   5   9        6.68        7.34      5.08 o 
   4   5   9       88.41      100.26      6.79 o 
   5   5   9        0.37       -4.38      6.83 o 
   6   5   9       81.71       75.95      8.10 o 
   7   5   9        2.31        0.91      4.74 o 
   8   5   9       22.77       16.68      5.27 o 
   9   5   9       19.94       14.30      6.92 o 
  10   5   9        6.84       -1.56      6.35 o 
  -8   6   9        2.23       14.21     18.21 o 
  -7   6   9        0.06        0.56      5.70 o 
  -6   6   9        0.01       -6.73      6.73 o 
  -5   6   9        5.47        5.20      9.41 o 
  -4   6   9        2.44        1.30      5.95 o 
  -3   6   9       16.44       15.95      6.11 o 
  -2   6   9        5.64       14.64      5.89 o 
  -1   6   9       57.67       75.60      7.18 o 
   0   6   9       20.67       23.69      6.39 o 
   1   6   9       18.87       19.61      6.40 o 
   2   6   9       59.02       68.51      7.24 o 
   3   6   9        1.06        0.42      6.38 o 
   4   6   9        7.53       13.53      7.75 o 
   5   6   9        1.49       -2.37      7.88 o 
   6   6   9        6.41       -1.07      5.68 o 
   7   6   9       18.87       11.44      6.50 o 
 -16   0  10       13.42       18.70      8.75 o 
 -14   0  10       18.77       17.12      7.96 o 
 -12   0  10      236.37      228.55     10.50 o 
 -10   0  10     1392.38     1296.36     28.94 o 
  -8   0  10      355.84      342.52     10.90 o 
  -6   0  10      305.31      284.67     11.45 o 
  -4   0  10      356.33      365.53     11.07 o 
  -2   0  10     2487.65     2708.78     28.35 o 
   0   0  10      965.11      953.52     15.02 o 
   2   0  10       14.05        3.61      3.63 o 
   4   0  10     1015.26     1007.55     13.13 o 
   6   0  10      115.43      126.72      7.92 o 
   8   0  10      388.12      424.88     20.75 o 
  10   0  10        0.05       -4.29      7.43 o 
  12   0  10      111.06      111.75     10.74 o 
  14   0  10      105.76      135.58     11.52 o 
 -16   1  10       39.47       38.83      7.79 o 
 -15   1  10       10.13        1.96      7.30 o 
 -14   1  10       21.11       26.33      5.60 o 
 -13   1  10        0.17        0.10      5.17 o 
 -12   1  10       46.97       55.19      5.49 o 
 -11   1  10       82.58       75.27      5.42 o 
 -10   1  10      214.48      199.28      6.50 o 
  -9   1  10      342.91      344.99      9.44 o 
  -8   1  10      159.00      169.39      5.89 o 
  -7   1  10        3.18       12.00      4.15 o 
  -6   1  10       22.82       23.52      3.22 o 
  -5   1  10       78.22       70.58      3.36 o 
  -4   1  10        0.14       -2.16      2.16 o 
  -3   1  10      106.49      108.57      3.74 o 
  -2   1  10      129.72      149.89      3.68 o 
  -1   1  10       39.53       29.51      2.54 o 
   0   1  10        0.66       -1.75      1.75 o 
   1   1  10      392.37      431.48      5.99 o 
   2   1  10      243.61      249.41      4.57 o 
   3   1  10       17.39       23.99      2.79 o 
   4   1  10        0.60        1.71      2.85 o 
   5   1  10        3.79       -3.12      3.12 o 
   6   1  10        1.61        4.36      4.02 o 
   7   1  10       61.86       58.79      4.35 o 
   8   1  10       59.18       53.19      4.95 o 
   9   1  10        8.69        9.87      4.22 o 
  10   1  10        9.73        8.29      4.62 o 
  11   1  10       34.61       31.23      5.01 o 
  12   1  10       14.10       19.64      6.01 o 
  13   1  10        0.34        9.12      5.88 o 
  14   1  10        3.03       -1.27      6.84 o 
  15   1  10       35.11       47.61     10.23 o 
 -15   2  10        0.02       -6.41      6.64 o 
 -14   2  10       10.59       18.01      6.65 o 
 -13   2  10        1.67       -2.06      6.15 o 
 -12   2  10       35.55       24.94      5.99 o 
 -11   2  10      130.42      131.38      7.24 o 
 -10   2  10      136.58      145.05      6.33 o 
  -9   2  10      355.31      342.00      7.90 o 
  -8   2  10        9.80       12.72      4.54 o 
  -7   2  10        0.82       12.37      3.73 o 
  -6   2  10        3.04        1.93      3.62 o 
  -5   2  10       43.27       42.26      4.03 o 
  -4   2  10       46.71       54.81      3.62 o 
  -3   2  10       44.81       45.65      3.34 o 
  -2   2  10        0.93        2.39      2.83 o 
  -1   2  10        6.72        8.05      3.00 o 
   0   2  10       74.42       79.96      3.54 o 
   1   2  10      635.04      617.03     10.94 o 
   2   2  10       45.11       50.08      3.33 o 
   3   2  10        5.00        7.10      2.97 o 
   4   2  10        0.09        1.62      3.14 o 
   5   2  10       50.94       62.85      3.79 o 
   6   2  10       26.94       26.12      3.90 o 
   7   2  10       77.14       78.03      4.57 o 
   8   2  10      290.49      300.24      7.24 o 
   9   2  10      120.57      125.91      8.83 o 
  10   2  10       41.69       48.03      5.83 o 
  11   2  10       12.77        7.74      5.91 o 
  12   2  10        4.76       -3.55      7.05 o 
  13   2  10        2.47       -8.36     10.95 o 
  14   2  10        0.26       -7.95      7.95 o 
  15   2  10       81.54       96.24     10.36 o 
 -14   3  10        8.76        2.55      8.04 o 
 -13   3  10        1.50       -7.36      7.36 o 
 -12   3  10        9.17        4.30      6.13 o 
 -11   3  10       83.71       85.93      6.71 o 
 -10   3  10       42.08       46.91      5.89 o 
  -9   3  10      114.68       89.48      5.59 o 
  -8   3  10      308.24      291.21      7.04 o 
  -7   3  10        5.78        6.60      4.49 o 
  -6   3  10      466.84      461.82      8.27 o 
  -5   3  10       83.43       95.77      4.62 o 
  -4   3  10       17.80       21.85      3.91 o 
  -3   3  10      210.53      214.53      5.52 o 
  -2   3  10      811.44      792.21      9.97 o 
  -1   3  10      477.14      450.56      8.58 o 
   0   3  10        0.13        1.08      3.27 o 
   1   3  10      164.49      149.10      4.92 o 
   2   3  10       11.18       10.63      3.62 o 
   3   3  10       60.41       57.24      4.78 o 
   4   3  10       55.11       43.12      6.01 o 
   5   3  10      276.79      249.32      6.96 o 
   6   3  10       15.14       11.20      4.59 o 
   7   3  10      486.56      468.87      9.37 o 
   8   3  10      720.55      698.24     11.52 o 
   9   3  10       21.64       28.15      6.14 o 
  10   3  10       74.84       60.43      6.96 o 
  11   3  10        2.70        7.45      6.21 o 
  12   3  10        3.87        3.17      8.62 o 
  13   3  10        0.02        5.55     12.42 o 
  14   3  10        0.00       -3.19      9.98 o 
 -13   4  10       12.55        5.53      7.74 o 
 -12   4  10        1.66        4.35      6.45 o 
 -11   4  10        6.19       -1.00      6.77 o 
 -10   4  10        5.04       -5.35      5.35 o 
  -9   4  10        1.92       -4.81      4.81 o 
  -8   4  10       21.58       18.29      4.49 o 
  -7   4  10       50.42       42.60      4.47 o 
  -6   4  10       25.54       32.20      3.98 o 
  -5   4  10      105.63       97.56      4.62 o 
  -4   4  10        7.11        4.66      3.75 o 
  -3   4  10       56.50       53.08      5.25 o 
  -2   4  10       27.32       34.39      5.42 o 
  -1   4  10       62.70       56.37      7.36 o 
   0   4  10       24.33       17.61      5.54 o 
   1   4  10      201.00      204.60      7.93 o 
   2   4  10      251.36      252.74      9.04 o 
   3   4  10      148.00      148.60      7.32 o 
   4   4  10       19.68       15.23      3.88 o 
   5   4  10        0.55       -4.42      4.42 o 
   6   4  10       31.92       33.46      5.04 o 
   7   4  10       24.67       28.02      5.31 o 
   8   4  10      112.19      109.43      6.49 o 
   9   4  10        3.84        3.03      6.60 o 
  10   4  10       76.60       89.62      7.56 o 
  11   4  10       22.39       16.42      6.97 o 
  12   4  10        7.97        4.66      9.00 o 
 -11   5  10        2.82       21.70     16.50 o 
 -10   5  10        3.74       -0.47      8.40 o 
  -9   5  10       11.29       14.36      6.44 o 
  -8   5  10       21.96       21.71      5.37 o 
  -7   5  10        1.13       -5.82      6.34 o 
  -6   5  10        3.76        9.07      4.19 o 
  -5   5  10       22.38       21.44      4.63 o 
  -4   5  10       90.30       89.67      5.25 o 
  -3   5  10      118.72      125.64      5.43 o 
  -2   5  10       76.95       70.80      5.50 o 
  -1   5  10       28.07       24.79      6.37 o 
   0   5  10        3.97        3.22      4.95 o 
   1   5  10       46.70       53.47      5.75 o 
   2   5  10        2.11        1.73      6.76 o 
   3   5  10       35.61       35.06      5.95 o 
   4   5  10        1.85       -1.56      5.60 o 
   5   5  10       13.43       25.12      6.14 o 
   6   5  10       27.75       20.99      6.05 o 
   7   5  10       26.92       24.07      5.27 o 
   8   5  10       23.04       22.07      6.05 o 
   9   5  10        2.23       -1.02      6.13 o 
  10   5  10        0.05       -1.24      8.28 o 
  -7   6  10        0.15       -6.68      6.68 o 
  -6   6  10        0.02       -4.19      4.19 o 
  -5   6  10       11.85       11.56      5.45 o 
  -4   6  10        3.29       -4.50      5.51 o 
  -3   6  10        0.00        5.18      6.10 o 
  -2   6  10        1.70       -0.97      5.86 o 
  -1   6  10       31.10       31.33      6.67 o 
   0   6  10       72.91      106.06      7.89 o 
   1   6  10       22.79       35.48      6.93 o 
   2   6  10        0.91        4.24      6.64 o 
   3   6  10       17.74       15.05      6.21 o 
   4   6  10        3.48       -4.06      6.94 o 
   5   6  10        0.86       -5.45      5.45 o 
   6   6  10        0.64        5.03      6.12 o 
 -15   0  11        5.82        0.19      8.21 o 
 -13   0  11       11.30       -5.41      7.49 o 
 -11   0  11      247.07      231.06     15.77 o 
  -9   0  11     1215.56     1245.76     21.12 o 
  -7   0  11       96.80       87.38      6.82 o 
  -5   0  11       34.71       45.89      5.02 o 
  -3   0  11      133.69      143.76      5.11 o 
  -1   0  11        5.33        8.92      3.77 o 
   1   0  11      264.48      224.96      6.71 o 
   3   0  11      184.37      202.62      6.60 o 
   5   0  11       73.18       63.49      7.59 o 
   7   0  11      446.63      450.31     12.25 o 
   9   0  11      235.93      204.67     15.65 o 
  11   0  11        6.05       -3.01      7.84 o 
  13   0  11        5.51        9.20     10.32 o 
  15   0  11       30.98       22.16      9.93 o 
 -16   1  11        0.02       -7.07      7.07 o 
 -15   1  11        0.80       -4.89      6.88 o 
 -14   1  11        0.89        4.19      5.41 o 
 -13   1  11       19.94       12.89      5.44 o 
 -12   1  11        2.33       -0.59      5.01 o 
 -11   1  11        0.02        0.84      4.92 o 
 -10   1  11      382.61      387.13     11.26 o 
  -9   1  11        6.77       -4.91      4.91 o 
  -8   1  11        0.00       -3.30      4.48 o 
  -7   1  11       61.20       72.94      5.24 o 
  -6   1  11       19.23       20.45      4.05 o 
  -5   1  11       39.71       40.35      4.21 o 
  -4   1  11      161.81      169.38      4.56 o 
  -3   1  11      675.52      681.56      9.45 o 
  -2   1  11      653.25      732.17      8.58 o 
  -1   1  11      317.95      310.23      5.10 o 
   0   1  11      235.65      243.61      4.68 o 
   1   1  11       82.43       88.14      3.30 o 
   2   1  11      134.96      126.33      3.71 o 
   3   1  11      377.15      374.82      5.82 o 
   4   1  11       72.09       75.02      4.28 o 
   5   1  11       17.30       23.68      4.06 o 
   6   1  11       43.14       48.47      4.47 o 
   7   1  11        0.24       -3.51      4.29 o 
   8   1  11       97.97      102.66      5.15 o 
   9   1  11       30.30       28.70      4.68 o 
  10   1  11        0.13       -4.02      4.41 o 
  11   1  11       40.91       46.63      5.46 o 
  12   1  11       10.61        2.10      6.00 o 
  13   1  11       26.36       30.18      6.30 o 
  14   1  11       20.07       24.70      7.25 o 
  15   1  11       63.70       87.59     10.00 o 
 -15   2  11        0.04        4.59      7.00 o 
 -14   2  11        2.49       -1.79      6.58 o 
 -13   2  11       21.81       19.26      6.53 o 
 -12   2  11        0.02       -1.78      5.89 o 
 -11   2  11        7.62        5.53      6.43 o 
 -10   2  11       45.21       53.29      6.07 o 
  -9   2  11       18.10       11.39      4.70 o 
  -8   2  11       75.10       76.26      5.05 o 
  -7   2  11       47.08       41.51      4.21 o 
  -6   2  11      212.92      221.55      5.75 o 
  -5   2  11       27.53       22.06      4.01 o 
  -4   2  11       22.02       24.30      3.79 o 
  -3   2  11       15.10       14.24      3.55 o 
  -2   2  11      628.99      617.49      8.05 o 
  -1   2  11      447.23      416.18      6.60 o 
   0   2  11       13.30       11.87      3.57 o 
   1   2  11      181.35      187.13      4.81 o 
   2   2  11      834.03      800.20      9.16 o 
   3   2  11       69.84       59.90      3.74 o 
   4   2  11      224.80      214.55      5.19 o 
   5   2  11        0.35       -1.65      3.54 o 
   6   2  11      385.51      390.54      7.85 o 
   7   2  11      125.81      129.90      5.44 o 
   8   2  11        3.24        3.70      3.99 o 
   9   2  11       25.11       37.44      4.75 o 
  10   2  11       28.06       32.45      6.19 o 
  11   2  11       21.64       23.58      7.00 o 
  12   2  11        0.08       -4.74      7.50 o 
  13   2  11        0.08        4.46      7.80 o 
  14   2  11        2.42        5.63      8.42 o 
 -14   3  11        3.43       -7.88      7.88 o 
 -13   3  11       16.62        5.99      7.75 o 
 -12   3  11        2.44       -1.19      6.13 o 
 -11   3  11        8.38        8.02      6.24 o 
 -10   3  11      123.35      121.68      6.98 o 
  -9   3  11      176.95      163.06      7.34 o 
  -8   3  11       17.38       12.28      4.63 o 
  -7   3  11        0.03       -2.11      4.53 o 
  -6   3  11      216.54      228.40      7.07 o 
  -5   3  11        0.00       -3.32      4.21 o 
  -4   3  11       74.38       71.55      4.97 o 
  -3   3  11      439.08      415.71      8.80 o 
  -2   3  11      223.53      204.12      6.02 o 
  -1   3  11        8.77        4.97      4.06 o 
   0   3  11       97.75       99.92      4.66 o 
   1   3  11      135.66      136.67      5.01 o 
   2   3  11        5.46        5.61      4.36 o 
   3   3  11       26.72       27.44      4.85 o 
   4   3  11       62.44       61.01      5.33 o 
   5   3  11        4.60        2.74      4.44 o 
   6   3  11      323.91      302.63      8.40 o 
   7   3  11        3.56        1.95      4.52 o 
   8   3  11      174.40      167.63      7.97 o 
   9   3  11      210.51      204.25      8.44 o 
  10   3  11       21.84       16.21      6.31 o 
  11   3  11       75.10       61.15      7.92 o 
  12   3  11       11.31       15.58     11.31 o 
  13   3  11        4.48       -3.12      9.46 o 
 -12   4  11        1.26        9.39      6.93 o 
 -11   4  11        0.48        1.33      5.71 o 
 -10   4  11        0.81        1.36      5.63 o 
  -9   4  11        1.41       -1.72      5.83 o 
  -8   4  11       29.76       32.55      5.52 o 
  -7   4  11       88.31       88.99      6.79 o 
  -6   4  11       39.78       42.83      4.68 o 
  -5   4  11      133.21      137.80      5.32 o 
  -4   4  11       51.93       40.98      4.09 o 
  -3   4  11      127.51      124.38      4.76 o 
  -2   4  11      260.16      238.83      6.67 o 
  -1   4  11      499.85      454.32     12.07 o 
   0   4  11        0.57       -4.89      5.11 o 
   1   4  11      146.06      127.85      9.89 o 
   2   4  11       34.69       30.01      3.84 o 
   3   4  11       51.11       45.89      4.32 o 
   4   4  11      179.88      177.50      6.91 o 
   5   4  11       75.51       70.71      5.35 o 
   6   4  11       23.83       22.82      5.20 o 
   7   4  11       20.38       17.54      5.32 o 
   8   4  11       77.79       77.65      9.23 o 
   9   4  11        5.15       10.46      6.23 o 
  10   4  11       33.67       21.08      7.10 o 
  11   4  11        6.42        6.47      7.70 o 
  12   4  11        5.83       -2.87     15.71 o 
 -10   5  11        1.66       -1.91      6.38 o 
  -9   5  11       10.80        5.57      6.09 o 
  -8   5  11        2.40        6.29      4.69 o 
  -7   5  11       36.08       37.94      5.62 o 
  -6   5  11       16.17       22.01      4.07 o 
  -5   5  11       81.94       82.87      6.11 o 
  -4   5  11        2.78        0.64      5.09 o 
  -3   5  11        5.70        7.92      5.13 o 
  -2   5  11        8.81       12.55      5.09 o 
  -1   5  11        0.68        0.98      5.33 o 
   0   5  11        0.45       -1.64      5.31 o 
   1   5  11        3.68        6.42      5.39 o 
   2   5  11       51.84       67.33      6.51 o 
   3   5  11        2.13       -5.65      5.65 o 
   4   5  11        0.04        4.70      4.66 o 
   5   5  11       37.27       32.03      5.37 o 
   6   5  11       52.67       50.02      6.21 o 
   7   5  11        1.07        9.96      5.77 o 
   8   5  11       13.62       15.85      6.15 o 
   9   5  11        9.38       21.49      6.63 o 
  -6   6  11        3.01        5.72      3.82 o 
  -5   6  11        8.59        9.27      4.31 o 
  -4   6  11        2.61        2.40      5.74 o 
  -3   6  11        1.59       -1.54      7.67 o 
  -2   6  11       46.63       57.99      5.27 o 
  -1   6  11       45.85       53.06      5.14 o 
   0   6  11        5.57        7.11      4.80 o 
   1   6  11        0.68        3.44      4.78 o 
   2   6  11        1.73        2.33      6.26 o 
   3   6  11        7.88        6.33      8.90 o 
   4   6  11        1.80       -4.98      5.69 o 
   5   6  11       12.80       20.68      6.31 o 
 -14   0  12        8.94       17.72     10.94 o 
 -12   0  12        1.77       -6.90      6.90 o 
 -10   0  12      250.03      266.37     12.22 o 
  -8   0  12      119.93       94.32      7.71 o 
  -6   0  12      464.06      490.62     13.66 o 
  -4   0  12       32.32       30.91      4.68 o 
  -2   0  12      212.91      234.47      6.66 o 
   0   0  12      807.44      757.15     16.54 o 
   2   0  12       36.27       44.02      5.33 o 
   4   0  12      285.92      309.49      8.98 o 
   6   0  12        2.10       -0.11      5.95 o 
   8   0  12      337.24      326.42     15.18 o 
  10   0  12       28.51       12.84      7.90 o 
  12   0  12       25.15       39.57      9.46 o 
  14   0  12        0.01        7.75      9.55 o 
 -15   1  12        4.18        3.46      9.99 o 
 -14   1  12        3.65        3.38      8.55 o 
 -13   1  12        0.63        9.12      5.40 o 
 -12   1  12       73.35       83.42      6.13 o 
 -11   1  12        7.94        9.23      5.65 o 
 -10   1  12       70.43       66.01      6.37 o 
  -9   1  12       16.71       11.93      6.25 o 
  -8   1  12      109.24      122.88      8.37 o 
  -7   1  12       18.77        9.79      5.00 o 
  -6   1  12        1.18       -0.06      4.37 o 
  -5   1  12       20.72       18.16      4.36 o 
  -4   1  12      514.77      485.76      8.78 o 
  -3   1  12      127.03      122.04      5.18 o 
  -2   1  12        8.00        2.94      2.99 o 
  -1   1  12      132.28      138.36      4.00 o 
   0   1  12        2.54        1.34      2.83 o 
   1   1  12      626.34      658.18      8.85 o 
   2   1  12      383.48      401.13      6.97 o 
   3   1  12      170.27      168.14      4.84 o 
   4   1  12        0.05       -0.35      3.91 o 
   5   1  12       25.55       26.13      4.44 o 
   6   1  12       22.00       22.17      4.56 o 
   7   1  12      318.23      315.72      7.70 o 
   8   1  12       56.83       56.34      5.05 o 
   9   1  12       60.26       56.12      5.94 o 
  10   1  12        0.04       -4.54      4.54 o 
  11   1  12       65.10       67.25      5.93 o 
  12   1  12        5.78       -3.60      5.99 o 
  13   1  12        6.46        3.96      6.74 o 
  14   1  12        0.00       -7.39      8.05 o 
 -15   2  12        2.13        1.57      7.38 o 
 -14   2  12        1.82       -0.30      6.85 o 
 -13   2  12       17.51       27.39      6.80 o 
 -12   2  12        7.69        5.95      6.32 o 
 -11   2  12        2.15        7.82      6.67 o 
 -10   2  12        5.70       11.25      6.95 o 
  -9   2  12      171.87      142.22      6.96 o 
  -8   2  12      194.90      205.30      6.63 o 
  -7   2  12      283.21      284.00      6.41 o 
  -6   2  12      437.90      440.47      8.43 o 
  -5   2  12       15.43       11.01      4.27 o 
  -4   2  12      423.73      450.48      8.07 o 
  -3   2  12      114.75      114.40      5.38 o 
  -2   2  12        9.33        8.25      3.62 o 
  -1   2  12      264.25      289.48      6.38 o 
   0   2  12       17.64       13.79      3.94 o 
   1   2  12        1.25       -1.18      3.67 o 
   2   2  12        7.82        4.60      3.51 o 
   3   2  12      195.58      185.12      4.97 o 
   4   2  12       11.22        9.85      3.78 o 
   5   2  12      201.22      179.23      5.25 o 
   6   2  12       32.39       31.54      4.86 o 
   7   2  12        2.35        0.93      3.94 o 
   8   2  12       53.85       64.42      5.32 o 
   9   2  12      152.97      146.29      6.94 o 
  10   2  12        4.54       -2.38      5.92 o 
  11   2  12       21.71       21.60      6.48 o 
  12   2  12        6.44        3.38      7.66 o 
  13   2  12        0.05        0.63      9.09 o 
  14   2  12        0.05       -4.26      8.55 o 
 -13   3  12        0.14       -5.49      7.73 o 
 -12   3  12        0.05        0.18      6.27 o 
 -11   3  12        4.09        4.58      6.23 o 
 -10   3  12        0.02       -5.53      5.53 o 
  -9   3  12        1.89        4.21      6.87 o 
  -8   3  12       23.04       26.02      7.33 o 
  -7   3  12       28.93       33.71      5.88 o 
  -6   3  12        0.14       -4.57      4.57 o 
  -5   3  12      229.72      226.77      6.85 o 
  -4   3  12        5.18        5.43      4.65 o 
  -3   3  12       25.16       23.62      4.67 o 
  -2   3  12       60.67       63.64      4.98 o 
  -1   3  12      448.05      450.90      8.60 o 
   0   3  12      147.06      146.26      5.85 o 
   1   3  12       85.91       86.49      7.90 o 
   2   3  12       40.68       31.86      4.98 o 
   3   3  12      329.91      352.20      8.47 o 
   4   3  12       37.72       41.97      5.09 o 
   5   3  12       20.25       11.95      4.65 o 
   6   3  12       45.06       28.05      4.86 o 
   7   3  12       19.25       16.62      5.63 o 
   8   3  12        4.14       -3.10      5.86 o 
   9   3  12       11.30       13.84      7.02 o 
  10   3  12       27.24       24.74      7.19 o 
  11   3  12       67.34       69.10      8.32 o 
  12   3  12        5.76       17.48      9.45 o 
  13   3  12        0.06        2.85      9.83 o 
 -12   4  12        2.09        6.55      6.92 o 
 -11   4  12        0.52       -4.19      6.44 o 
 -10   4  12        0.25       -0.10      5.80 o 
  -9   4  12        1.05       -0.51      5.81 o 
  -8   4  12        0.10        3.47      5.56 o 
  -7   4  12       91.00      100.73      6.65 o 
  -6   4  12       38.81       34.30      4.74 o 
  -5   4  12        0.04        1.07      4.19 o 
  -4   4  12       51.53       47.17      4.84 o 
  -3   4  12       37.42       31.58      4.34 o 
  -2   4  12      200.60      224.48      6.31 o 
  -1   4  12      108.36      100.35      5.01 o 
   0   4  12       72.45       64.10      4.61 o 
   1   4  12      149.20      140.27      5.07 o 
   2   4  12       14.04       14.98      4.26 o 
   3   4  12        2.55        2.14      4.85 o 
   4   4  12        9.19        8.92      5.21 o 
   5   4  12        5.04        1.63      5.00 o 
   6   4  12        1.53       -3.91      5.13 o 
   7   4  12       22.46       15.39      6.10 o 
   8   4  12        1.32        2.04      6.08 o 
   9   4  12        6.69        3.31      6.24 o 
  10   4  12      116.39      108.28      8.26 o 
  11   4  12      129.71      142.03     11.82 o 
  -9   5  12        0.72        4.44      6.37 o 
  -8   5  12        9.25       17.46      5.86 o 
  -7   5  12       19.78       24.37      5.06 o 
  -6   5  12       13.06       10.13      4.29 o 
  -5   5  12        3.19        9.88      4.49 o 
  -4   5  12        0.00       -1.74      4.02 o 
  -3   5  12       27.86       32.56      4.74 o 
  -2   5  12        5.61       14.79      5.30 o 
  -1   5  12        4.33        9.41      5.42 o 
   0   5  12        9.01        9.81      5.82 o 
   1   5  12       11.78        9.05      5.93 o 
   2   5  12       17.38       32.19      8.79 o 
   3   5  12      111.03      103.34      5.26 o 
   4   5  12        1.54       -0.70      4.97 o 
   5   5  12        9.42        8.85      6.15 o 
   6   5  12        1.47        3.94      5.69 o 
   7   5  12        2.13       10.88     12.24 o 
   8   5  12        1.21       -0.86      6.32 o 
  -4   6  12        5.75       -0.09      4.45 o 
  -3   6  12       10.58       12.60      4.30 o 
  -2   6  12        3.18        2.73      5.07 o 
  -1   6  12       16.16       16.55      5.30 o 
   0   6  12        4.61       -3.05      5.29 o 
   1   6  12       11.33       18.21      5.52 o 
   2   6  12        0.44        2.97      6.98 o 
   3   6  12        0.29        1.38      5.92 o 
   4   6  12        2.16        8.47     10.05 o 
 -15   0  13        0.44       -6.26      8.60 o 
 -13   0  13       37.59       54.09      9.01 o 
 -11   0  13       40.70       36.11      8.81 o 
  -9   0  13      362.49      337.98     13.04 o 
  -7   0  13      103.96       85.81      7.35 o 
  -5   0  13      192.55      192.11      8.21 o 
  -3   0  13       45.13       35.96      4.91 o 
  -1   0  13      633.83      678.65     11.02 o 
   1   0  13     1699.98     1805.44     29.87 o 
   3   0  13      100.94       98.51      6.83 o 
   5   0  13       84.40       87.49      7.26 o 
   7   0  13       79.65       82.00      7.38 o 
   9   0  13       20.05        3.44      7.50 o 
  11   0  13       21.44       28.34      8.81 o 
  13   0  13        1.16       14.16      9.14 o 
 -15   1  13        0.00       -2.84      7.36 o 
 -14   1  13       15.67       12.02      7.25 o 
 -13   1  13        6.58        2.58      5.56 o 
 -12   1  13        0.39        1.49      5.54 o 
 -11   1  13       32.36       29.57      6.27 o 
 -10   1  13       61.09       69.75      6.46 o 
  -9   1  13       23.83       12.25      5.55 o 
  -8   1  13      289.01      285.55      9.23 o 
  -7   1  13     2412.77     2357.38     24.88 o 
  -6   1  13      225.90      246.97      6.90 o 
  -5   1  13       26.76       30.94      5.54 o 
  -4   1  13       34.81       37.65      4.69 o 
  -3   1  13       54.00       54.31      4.68 o 
  -2   1  13        2.33        1.63      3.77 o 
  -1   1  13       26.91       32.25      4.06 o 
   0   1  13        8.98        4.96      3.55 o 
   1   1  13      300.01      279.49      6.30 o 
   2   1  13       59.94       59.70      4.31 o 
   3   1  13       29.51       27.32      4.11 o 
   4   1  13      302.95      299.46      7.16 o 
   5   1  13      123.30      121.40      5.50 o 
   6   1  13        5.88        0.37      4.58 o 
   7   1  13       34.93       27.94      4.78 o 
   8   1  13        4.53        4.10      4.96 o 
   9   1  13        2.84        6.51      5.42 o 
  10   1  13        8.16       10.72      5.38 o 
  11   1  13        4.16       10.03      4.77 o 
  12   1  13        2.49        1.46      6.09 o 
  13   1  13        2.44        9.53      7.20 o 
  14   1  13        3.20       -6.33      8.41 o 
 -14   2  13        0.06       -0.60      6.96 o 
 -13   2  13        0.76       -5.27      6.48 o 
 -12   2  13        0.36       -6.62      6.62 o 
 -11   2  13       34.05       31.92      9.20 o 
 -10   2  13        7.09        4.53      7.20 o 
  -9   2  13      172.76      153.48     13.26 o 
  -8   2  13        0.76       -2.26      5.19 o 
  -7   2  13        9.40        2.17      3.32 o 
  -6   2  13      280.50      286.41      8.65 o 
  -5   2  13       76.80       79.53      5.15 o 
  -4   2  13        6.42        9.68      4.40 o 
  -3   2  13        0.13        0.69      4.73 o 
  -2   2  13        6.01        4.31      4.05 o 
  -1   2  13       85.78       84.76      4.67 o 
   0   2  13      205.94      188.68      5.91 o 
   1   2  13      217.46      213.90      5.47 o 
   2   2  13       93.72      103.71      6.22 o 
   3   2  13        0.76       -3.58      3.58 o 
   4   2  13       26.43       25.46      5.24 o 
   5   2  13       30.17       34.28      4.40 o 
   6   2  13       13.25        6.15      3.86 o 
   7   2  13       42.59       45.81      5.45 o 
   8   2  13        4.34        4.75      5.18 o 
   9   2  13       12.57       20.53      6.16 o 
  10   2  13        9.16       13.11      6.39 o 
  11   2  13       26.47       25.15      6.65 o 
  12   2  13        3.79       -1.36      7.65 o 
  13   2  13       16.98       15.16     10.08 o 
 -13   3  13        3.86        1.20      8.35 o 
 -12   3  13        0.68        5.34      6.69 o 
 -11   3  13       12.30        0.69      6.46 o 
 -10   3  13       13.81        0.38      7.05 o 
  -9   3  13        0.10        0.82      7.02 o 
  -8   3  13       15.09        8.40      6.39 o 
  -7   3  13        0.62       -1.39      6.43 o 
  -6   3  13        9.43        8.93      5.05 o 
  -5   3  13      254.21      230.69      8.68 o 
  -4   3  13       51.02       62.17      5.20 o 
  -3   3  13       82.83       89.44      5.39 o 
  -2   3  13       56.09       53.82      5.49 o 
  -1   3  13      191.70      181.96      6.21 o 
   0   3  13      135.68      137.30      6.79 o 
   1   3  13      291.17      284.96      8.70 o 
   2   3  13       86.96       88.11      7.04 o 
   3   3  13       76.27       71.10      5.13 o 
   4   3  13       17.62       14.50      4.61 o 
   5   3  13       18.10       16.24      5.20 o 
   6   3  13       12.67       12.46      5.59 o 
   7   3  13       58.34       54.78      6.48 o 
   8   3  13       81.90       72.90      7.12 o 
   9   3  13        0.00       -2.86      6.22 o 
  10   3  13      151.76      151.65     13.40 o 
  11   3  13       86.75       74.82      9.23 o 
  12   3  13        5.05        8.52      9.89 o 
 -11   4  13        0.75        5.01      6.78 o 
 -10   4  13       38.63       37.34      6.98 o 
  -9   4  13        0.37       -1.99      5.88 o 
  -8   4  13       17.51       13.95      5.81 o 
  -7   4  13       43.44       47.39      8.33 o 
  -6   4  13       22.44       17.81      5.97 o 
  -5   4  13        2.01       10.71      4.97 o 
  -4   4  13      104.86      102.24      5.63 o 
  -3   4  13      124.22      124.70      8.54 o 
  -2   4  13        4.61        5.22      4.31 o 
  -1   4  13       31.73       29.97      4.56 o 
   0   4  13      140.05      129.08      6.71 o 
   1   4  13       61.10       71.75      5.22 o 
   2   4  13      178.46      176.43     12.07 o 
   3   4  13       11.26        8.69      5.31 o 
   4   4  13       26.85       13.71      5.20 o 
   5   4  13       33.02       36.26      6.06 o 
   6   4  13       11.80       11.70      5.91 o 
   7   4  13       31.17       26.66      6.36 o 
   8   4  13        4.47        7.74      8.45 o 
   9   4  13       23.96       24.44      6.92 o 
  10   4  13       27.71       15.94      9.13 o 
  -8   5  13        3.49       -1.51      5.72 o 
  -7   5  13       17.87       20.63      5.33 o 
  -6   5  13       16.57       14.91      4.56 o 
  -5   5  13        0.21       -2.79      4.52 o 
  -4   5  13       45.76       65.83      5.09 o 
  -3   5  13        3.12        0.19      4.24 o 
  -2   5  13        1.40        1.51      4.00 o 
  -1   5  13       12.59        7.42      4.13 o 
   0   5  13        1.00        3.45      4.19 o 
   1   5  13        0.02       -2.16      4.30 o 
   2   5  13        1.74       11.23      5.77 o 
   3   5  13       17.67        8.16      5.30 o 
   4   5  13        7.59       15.66      5.69 o 
   5   5  13        0.21       -5.55      5.55 o 
   6   5  13       43.08       51.61      6.68 o 
   7   5  13        1.22        2.16      6.16 o 
   8   5  13       23.38       55.61     12.57 o 
  -2   6  13       55.65       72.66      4.63 o 
  -1   6  13       22.65       36.44      4.76 o 
   0   6  13        0.37        9.16      4.81 o 
   1   6  13        0.79        7.28      4.92 o 
   2   6  13        1.65       31.85     17.51 o 
 -14   0  14       12.92       16.67      8.91 o 
 -12   0  14        2.67       13.29      9.20 o 
 -10   0  14        2.25       -2.69      8.36 o 
  -8   0  14      357.52      343.93     13.55 o 
  -6   0  14        0.10        9.43      6.43 o 
  -4   0  14      105.85      109.50      6.58 o 
  -2   0  14        9.05       13.02      4.72 o 
   0   0  14      367.26      373.88      9.06 o 
   2   0  14       70.72       77.68      6.91 o 
   4   0  14        0.18       -7.28      7.28 o 
   6   0  14       32.90       16.30      7.80 o 
   8   0  14       72.77       73.01     10.82 o 
  10   0  14      145.22      132.71     10.44 o 
  12   0  14        0.35       -9.53      9.53 o 
 -14   1  14        0.57       -2.75      7.58 o 
 -13   1  14        0.16       -3.33      6.56 o 
 -12   1  14        0.00        3.42      6.18 o 
 -11   1  14        6.00       -0.61      6.91 o 
 -10   1  14       67.80       68.15      6.81 o 
  -9   1  14       31.20       23.56      5.90 o 
  -8   1  14       33.02       33.77      6.13 o 
  -7   1  14       82.75       81.92      6.34 o 
  -6   1  14       57.20       57.67      5.30 o 
  -5   1  14        4.03        8.56      4.70 o 
  -4   1  14       31.70       37.94      4.57 o 
  -3   1  14       44.89       42.09      4.75 o 
  -2   1  14       17.80       20.70      4.34 o 
  -1   1  14       70.97       80.93      4.78 o 
   0   1  14        0.51        0.47      3.84 o 
   1   1  14       56.91       67.29      4.38 o 
   2   1  14        6.96        3.37      4.19 o 
   3   1  14       91.99       89.03      4.87 o 
   4   1  14        1.72       -4.24      4.24 o 
   5   1  14       32.63       29.95      4.87 o 
   6   1  14       89.97       95.48      5.36 o 
   7   1  14        1.61       -1.36      4.75 o 
   8   1  14        0.82        6.84      5.27 o 
   9   1  14       13.73       13.65      8.15 o 
  10   1  14      131.55      146.29      7.58 o 
  11   1  14       39.46       52.70      7.12 o 
  12   1  14        0.00        0.60      8.25 o 
  13   1  14       18.70        4.30      8.50 o 
 -13   2  14        6.24       -0.56      7.96 o 
 -12   2  14        1.55       -6.78      6.78 o 
 -11   2  14        0.12       -8.26      8.26 o 
 -10   2  14        0.19        3.55      7.29 o 
  -9   2  14       14.05       11.91      7.39 o 
  -8   2  14       19.24       25.97      7.26 o 
  -7   2  14      438.01      432.51      9.73 o 
  -6   2  14       13.23       16.31      4.95 o 
  -5   2  14       28.79       23.52      4.90 o 
  -4   2  14      103.84       95.74      5.76 o 
  -3   2  14       50.58       55.49      5.21 o 
  -2   2  14        1.82       -2.61      4.50 o 
  -1   2  14        3.42        4.28      4.47 o 
   0   2  14       75.05       81.38      4.83 o 
   1   2  14      488.43      489.25     10.85 o 
   2   2  14      220.92      241.18      6.36 o 
   3   2  14       16.71       22.14      4.32 o 
   4   2  14        0.38       -3.57      3.57 o 
   5   2  14        1.24       -1.67      4.50 o 
   6   2  14        0.96       -1.34      4.26 o 
   7   2  14       20.24       16.16      5.11 o 
   8   2  14       13.26       10.90      6.14 o 
   9   2  14       28.47       28.83      6.58 o 
  10   2  14       14.91       12.79      6.60 o 
  11   2  14        0.55        0.27     13.98 o 
  12   2  14       47.64       51.67      8.96 o 
  13   2  14        5.52        2.64      8.88 o 
 -12   3  14        0.29       -4.56      7.04 o 
 -11   3  14        2.59        9.49      7.02 o 
 -10   3  14        8.00        4.67      8.73 o 
  -9   3  14        2.88       12.12      8.31 o 
  -8   3  14       13.82       10.36      6.53 o 
  -7   3  14        3.40        5.49      6.95 o 
  -6   3  14       10.00       13.40      6.07 o 
  -5   3  14        1.44        2.48      5.57 o 
  -4   3  14       27.95       16.75      6.86 o 
  -3   3  14       25.49       30.19      4.91 o 
  -2   3  14        2.22       -0.18      4.50 o 
  -1   3  14      104.60      102.11      6.08 o 
   0   3  14      808.37      807.74     19.78 o 
   1   3  14      209.05      192.09      7.54 o 
   2   3  14       47.37       43.12      5.49 o 
   3   3  14       39.49       37.61      4.91 o 
   4   3  14        0.86       -0.44      5.32 o 
   5   3  14       14.66       13.02      5.74 o 
   6   3  14        1.87       -2.82      5.60 o 
   7   3  14       57.37       46.02      6.77 o 
   8   3  14        1.49        0.17      6.17 o 
   9   3  14        0.29        6.95      7.16 o 
  10   3  14       14.99        6.02      7.53 o 
  11   3  14        2.33        8.75      7.60 o 
 -11   4  14        2.20       10.21     15.10 o 
 -10   4  14        0.41        0.13      6.73 o 
  -9   4  14        3.19       -6.25      6.25 o 
  -8   4  14       14.95       21.42      6.91 o 
  -7   4  14        0.02       -4.49      7.37 o 
  -6   4  14       26.86       48.83      7.66 o 
  -5   4  14       43.91       44.46      5.47 o 
  -4   4  14       11.99       16.52      5.05 o 
  -3   4  14        1.00        4.59      4.67 o 
  -2   4  14       48.41       56.36      5.22 o 
  -1   4  14       21.78       20.03      4.73 o 
   0   4  14        6.39        7.47      4.94 o 
   1   4  14        3.06        7.42      5.43 o 
   2   4  14       89.23       90.72      6.67 o 
   3   4  14        3.32        4.77      5.47 o 
   4   4  14       14.96       16.91      5.81 o 
   5   4  14        4.74        0.57      5.86 o 
   6   4  14       18.22       26.37      7.02 o 
   7   4  14       28.27       38.35      6.68 o 
   8   4  14       32.08       27.12      6.88 o 
   9   4  14       23.86       37.27      8.09 o 
  10   4  14       19.11       52.69     12.36 o 
  -7   5  14        1.29        1.31      5.86 o 
  -6   5  14        3.87        3.43      5.53 o 
  -5   5  14        3.70        4.35      5.40 o 
  -4   5  14       41.79       35.50      5.09 o 
  -3   5  14        0.11        1.18      4.63 o 
  -2   5  14       36.29       47.95      5.20 o 
  -1   5  14       10.11       10.50      4.65 o 
   0   5  14        5.92        4.35      4.79 o 
   1   5  14        7.74        9.21      4.84 o 
   2   5  14       21.02       23.38      5.71 o 
   3   5  14        1.36        3.15      5.53 o 
   4   5  14       28.43       23.22      6.03 o 
   5   5  14        4.23        6.39      5.94 o 
   6   5  14        3.27        9.88      7.24 o 
   7   5  14       20.92       52.28     18.91 o 
 -13   0  15        0.52        1.42      8.27 o 
 -11   0  15        9.19       13.29      9.00 o 
  -9   0  15        0.00       -9.81      9.81 o 
  -7   0  15       17.78       13.92      7.60 o 
  -5   0  15       18.76       28.18      6.73 o 
  -3   0  15       20.67       21.05      5.98 o 
  -1   0  15      203.57      202.69      7.81 o 
   1   0  15      121.52      110.00      7.17 o 
   3   0  15        5.03        5.44      7.47 o 
   5   0  15       93.78       93.99      8.57 o 
   7   0  15      219.01      228.33     11.32 o 
   9   0  15       12.14       15.92      8.30 o 
  11   0  15       43.93       35.79      8.97 o 
  13   0  15       14.67       12.95     17.47 o 
 -14   1  15        4.72        8.56     10.06 o 
 -13   1  15        2.47       -3.20      8.03 o 
 -12   1  15        0.19        0.17     12.41 o 
 -11   1  15        1.68       -0.18      6.31 o 
 -10   1  15        0.49        1.29      6.00 o 
  -9   1  15       30.73       23.31      6.09 o 
  -8   1  15        0.96        8.14      5.59 o 
  -7   1  15      557.12      520.67     11.02 o 
  -6   1  15       58.54       55.00      5.95 o 
  -5   1  15       14.38        8.85      4.53 o 
  -4   1  15      195.62      199.75      6.10 o 
  -3   1  15      315.28      296.52      7.16 o 
  -2   1  15        0.01       -3.77      4.44 o 
  -1   1  15      362.07      373.92      7.87 o 
   0   1  15       20.68       25.71      4.54 o 
   1   1  15       83.50       82.76      4.75 o 
   2   1  15       28.32       26.40      4.48 o 
   3   1  15      308.35      303.00      7.55 o 
   4   1  15       16.69       20.73      4.38 o 
   5   1  15       59.23       53.41      5.29 o 
   6   1  15       46.42       58.76      5.70 o 
   7   1  15       29.92       24.66      5.64 o 
   8   1  15       29.16       30.18      7.20 o 
   9   1  15        6.39        8.64      5.83 o 
  10   1  15       26.38       20.45      5.98 o 
  11   1  15        5.93        7.26      6.74 o 
  12   1  15       67.55       72.41      9.38 o 
  13   1  15        0.06        0.86      8.40 o 
 -13   2  15        6.14        3.61      7.28 o 
 -12   2  15       20.71       24.11      7.86 o 
 -11   2  15       10.74        0.55      7.88 o 
 -10   2  15        0.04       -3.53      7.77 o 
  -9   2  15        0.70       -0.21      7.32 o 
  -8   2  15      122.25      137.96      9.14 o 
  -7   2  15      162.42      180.67      8.76 o 
  -6   2  15       92.27       87.86      6.55 o 
  -5   2  15      121.66      136.08      6.76 o 
  -4   2  15      215.08      217.03      7.55 o 
  -3   2  15      347.76      326.84     10.41 o 
  -2   2  15       28.32       17.64      4.62 o 
  -1   2  15      138.06      151.42      5.49 o 
   0   2  15      181.06      193.08      6.94 o 
   1   2  15      531.50      521.34      9.14 o 
   2   2  15        0.22       -3.84      4.04 o 
   3   2  15        2.78        0.70      4.39 o 
   4   2  15      158.35      153.26      5.97 o 
   5   2  15        6.58       10.56      4.35 o 
   6   2  15       38.70       35.93      5.58 o 
   7   2  15       23.29       10.90      7.58 o 
   8   2  15        0.14       -0.09      6.16 o 
   9   2  15       59.43       53.03      7.20 o 
  10   2  15       27.33       24.55      8.51 o 
  11   2  15        0.56       10.96      8.06 o 
  12   2  15       20.08       11.01      8.65 o 
 -12   3  15        0.06       -1.80      7.34 o 
 -11   3  15        4.26       -4.08      8.35 o 
 -10   3  15        6.75        1.23      9.09 o 
  -9   3  15        0.38        0.32      9.19 o 
  -8   3  15       14.28       25.29      8.61 o 
  -7   3  15        8.24        3.04      7.28 o 
  -6   3  15        1.10        3.03      6.82 o 
  -5   3  15       53.87       40.40      9.24 o 
  -4   3  15       11.55       11.08      6.14 o 
  -3   3  15       59.57       62.26      8.08 o 
  -2   3  15        0.24       -2.86      5.65 o 
  -1   3  15        7.28       -0.27      5.54 o 
   0   3  15        3.40        4.44      5.78 o 
   1   3  15       98.23       87.99      7.41 o 
   2   3  15      218.49      213.61      9.11 o 
   3   3  15       17.48       16.93      6.51 o 
   4   3  15       25.99       24.83      6.10 o 
   5   3  15       24.35       29.00      6.32 o 
   6   3  15        0.17       -5.94      5.94 o 
   7   3  15        4.27        1.59      6.19 o 
   8   3  15        5.30       -5.93      6.71 o 
   9   3  15        5.97       11.08      7.21 o 
  10   3  15        3.12       -6.32      7.42 o 
  11   3  15        8.89        8.86     11.40 o 
 -10   4  15        0.28       -2.76      7.15 o 
  -9   4  15        0.12       -1.87      6.77 o 
  -8   4  15        9.09        5.42      6.76 o 
  -7   4  15        9.01        0.22      6.75 o 
  -6   4  15        0.00        4.46      5.99 o 
  -5   4  15        0.15       -1.87      5.34 o 
  -4   4  15       12.01       17.31      5.93 o 
  -3   4  15       14.58       11.56      6.57 o 
  -2   4  15        2.82        1.90      5.01 o 
  -1   4  15       19.21       13.13      5.01 o 
   0   4  15        2.34       -5.11      5.11 o 
   1   4  15        1.99       11.14      5.67 o 
   2   4  15        6.31       11.27      5.89 o 
   3   4  15        4.05       -3.82      5.71 o 
   4   4  15        0.20       -5.70      5.70 o 
   5   4  15        0.03       -0.17      5.91 o 
   6   4  15       58.61       64.68      7.05 o 
   7   4  15        0.00       -5.76      6.40 o 
   8   4  15       12.49        9.51      7.49 o 
   9   4  15        1.54        2.45      7.77 o 
  -6   5  15        3.39        0.43      6.50 o 
  -5   5  15        5.00        4.04      5.79 o 
  -4   5  15       68.58       60.57      6.35 o 
  -3   5  15        0.48       -0.41      5.41 o 
  -2   5  15        1.07       -3.25      5.46 o 
  -1   5  15        0.63        2.46      4.89 o 
   0   5  15       10.69        3.73      5.05 o 
   1   5  15       58.74       70.33      6.75 o 
   2   5  15        0.07       -0.90      6.57 o 
   3   5  15       19.06       10.49      6.11 o 
   4   5  15        4.68        2.21      6.22 o 
   5   5  15        6.47        7.35      6.56 o 
 -12   0  16        1.59       -8.92      8.92 o 
 -10   0  16        0.10       -8.57      8.57 o 
  -8   0  16        7.03        1.17      8.45 o 
  -6   0  16      128.95      121.45     15.56 o 
  -4   0  16      869.25      852.73     17.31 o 
  -2   0  16       82.79       90.79      6.72 o 
   0   0  16      207.14      204.27      8.84 o 
   2   0  16       73.00       71.88      7.31 o 
   4   0  16       98.47       89.74      9.22 o 
   6   0  16        0.93       10.81      7.65 o 
   8   0  16       73.20       65.03      9.44 o 
  10   0  16        9.03        3.96      8.59 o 
  12   0  16       22.25       20.48      9.95 o 
 -13   1  16       22.10       26.85      8.33 o 
 -12   1  16        3.74       -0.99      8.26 o 
 -11   1  16       23.75        7.94      7.33 o 
 -10   1  16        4.10        0.35      6.26 o 
  -9   1  16        0.27       -6.50      6.50 o 
  -8   1  16       27.62       28.47      6.63 o 
  -7   1  16       29.20       29.52      5.91 o 
  -6   1  16      178.12      164.62      6.93 o 
  -5   1  16       84.49       82.50      5.80 o 
  -4   1  16      700.22      681.14     11.50 o 
  -3   1  16       92.10      100.59      6.41 o 
  -2   1  16        6.96        9.38      4.39 o 
  -1   1  16       54.00       46.83      4.72 o 
   0   1  16       52.33       52.33      4.80 o 
   1   1  16       11.07       10.71      4.42 o 
   2   1  16      342.50      357.64      7.35 o 
   3   1  16        0.29        2.63      4.59 o 
   4   1  16      199.70      197.40      7.86 o 
   5   1  16       87.27       98.45      7.52 o 
   6   1  16       41.19       42.03      5.80 o 
   7   1  16        4.36        0.18      5.46 o 
   8   1  16        0.18        2.64      5.34 o 
   9   1  16       58.33       63.50      6.70 o 
  10   1  16       17.41       13.46      7.06 o 
  11   1  16        0.00       -3.93      6.99 o 
  12   1  16        9.42       21.08     12.28 o 
 -12   2  16        0.03       -3.13      8.48 o 
 -11   2  16        1.50       -5.33      7.98 o 
 -10   2  16        0.42        6.25      8.11 o 
  -9   2  16       18.07       30.96      8.04 o 
  -8   2  16       40.87       31.10      8.03 o 
  -7   2  16        6.01        1.49      8.37 o 
  -6   2  16       84.00       66.96      7.29 o 
  -5   2  16       32.76       24.57      6.55 o 
  -4   2  16       97.55       88.84      7.07 o 
  -3   2  16        3.08       -1.59      5.14 o 
  -2   2  16        9.29        5.85      5.27 o 
  -1   2  16      112.13      124.47      9.05 o 
   0   2  16        9.17        8.44      4.88 o 
   1   2  16        9.86       14.21      4.48 o 
   2   2  16       40.06       53.15      5.26 o 
   3   2  16      520.40      538.05     12.50 o 
   4   2  16        8.25        1.78      5.13 o 
   5   2  16       34.44       43.12      6.12 o 
   6   2  16        4.68        3.74      5.37 o 
   7   2  16       32.93       29.33      8.40 o 
   8   2  16       15.99       15.66     10.19 o 
   9   2  16        6.04       -1.98      6.42 o 
  10   2  16       49.94       54.10      9.04 o 
  11   2  16        9.20       19.55      8.89 o 
 -11   3  16        0.15       -8.42      8.42 o 
 -10   3  16        2.16       -2.28      9.47 o 
  -9   3  16        4.24        5.98      8.98 o 
  -8   3  16        0.17       -1.84      8.02 o 
  -7   3  16        1.38        1.84      7.91 o 
  -6   3  16        5.20       -7.23      7.23 o 
  -5   3  16       28.85       21.73      7.23 o 
  -4   3  16       33.26       32.49     11.12 o 
  -3   3  16      128.90      134.49      9.39 o 
  -2   3  16        0.31       -6.01      6.02 o 
  -1   3  16       37.08       29.32      6.55 o 
   0   3  16       18.90       14.90      6.30 o 
   1   3  16       83.65       75.37      7.80 o 
   2   3  16       19.95       16.40      6.95 o 
   3   3  16       58.39       55.50      7.65 o 
   4   3  16        2.58        0.67      6.65 o 
   5   3  16        0.05       -1.62      5.51 o 
   6   3  16       20.94       21.05      7.17 o 
   7   3  16        0.08       -4.13      6.88 o 
   8   3  16        7.55        7.40      7.43 o 
   9   3  16        4.22        7.04      7.71 o 
  10   3  16       18.61       35.90      8.40 o 
  -9   4  16        6.71        0.89      8.28 o 
  -8   4  16        3.04        1.17      7.13 o 
  -7   4  16       10.06       19.16     11.08 o 
  -6   4  16        0.29       -1.31      6.48 o 
  -5   4  16       11.22       15.02      7.07 o 
  -4   4  16        0.33       -1.61      5.87 o 
  -3   4  16        0.11       -2.73      5.64 o 
  -2   4  16        0.06        7.44      5.78 o 
  -1   4  16       22.02       14.57      5.84 o 
   0   4  16       24.51       17.42      5.66 o 
   1   4  16        1.71        0.40      7.19 o 
   2   4  16        0.55       -4.97      5.96 o 
   3   4  16       42.68       38.34      6.64 o 
   4   4  16       10.18        9.78      6.29 o 
   5   4  16       12.22       13.51      8.49 o 
   6   4  16       11.52       17.48      6.57 o 
   7   4  16        1.47       -7.28      7.28 o 
   8   4  16        0.38        7.39      9.38 o 
  -5   5  16        0.54       29.69     16.56 o 
  -4   5  16       14.03        8.87      9.14 o 
  -3   5  16        2.40       -5.76      5.76 o 
  -2   5  16        4.57       -8.91      8.91 o 
  -1   5  16       18.43       20.47      6.03 o 
   0   5  16        7.41        0.25      7.36 o 
   1   5  16        4.64        8.21      9.16 o 
   2   5  16        0.17       -5.30      6.27 o 
   3   5  16        4.55        7.83      6.48 o 
 -11   0  17        1.26        2.72      8.87 o 
  -9   0  17       19.45       19.31      8.73 o 
  -7   0  17       16.23       21.18      9.68 o 
  -5   0  17        0.07       -1.38     11.35 o 
  -3   0  17        4.43       -4.92      6.27 o 
  -1   0  17      414.15      423.01     12.71 o 
   1   0  17        2.59        8.14      6.61 o 
   3   0  17       50.51       41.39      6.98 o 
   5   0  17       97.25      111.38      9.52 o 
   7   0  17       58.01       43.34      8.90 o 
   9   0  17        1.42        7.77      8.93 o 
  11   0  17        0.03       -4.44     11.35 o 
 -12   1  17        0.56        4.07      8.84 o 
 -11   1  17       26.83       14.18      7.90 o 
 -10   1  17       19.73       38.87      8.26 o 
  -9   1  17        0.04       -6.06      6.06 o 
  -8   1  17       16.11       14.49      8.14 o 
  -7   1  17        0.84       -1.10      5.68 o 
  -6   1  17       16.63       17.75      7.13 o 
  -5   1  17      103.11      110.01      6.81 o 
  -4   1  17       33.04       41.88      5.54 o 
  -3   1  17       35.19       36.97      5.33 o 
  -2   1  17       60.92       68.23      5.11 o 
  -1   1  17       19.99       10.25      4.54 o 
   0   1  17       67.86       71.96      5.35 o 
   1   1  17       77.35       88.27      5.37 o 
   2   1  17       35.39       30.46      4.78 o 
   3   1  17      284.63      298.59      8.11 o 
   4   1  17       98.69      113.01      6.21 o 
   5   1  17       15.68       17.14      5.11 o 
   6   1  17        9.19       19.86      5.27 o 
   7   1  17       28.68       30.21      6.09 o 
   8   1  17       24.82       30.68      6.29 o 
   9   1  17        9.13        8.19      6.74 o 
  10   1  17        2.84        2.14      6.47 o 
  11   1  17       17.85       11.42      8.33 o 
 -11   2  17        0.08       -0.46      8.48 o 
 -10   2  17        0.38       -2.18      8.10 o 
  -9   2  17        2.45        8.85      8.10 o 
  -8   2  17        9.46        7.38      7.92 o 
  -7   2  17        6.78        0.84      6.65 o 
  -6   2  17        0.07       -5.25      6.48 o 
  -5   2  17      126.86      149.08      8.21 o 
  -4   2  17      330.35      311.39     12.31 o 
  -3   2  17       42.59       53.39      6.81 o 
  -2   2  17        1.76       -0.31      6.01 o 
  -1   2  17      104.57      104.19      7.49 o 
   0   2  17        2.60       -4.99      5.37 o 
   1   2  17        0.27       -4.80      4.83 o 
   2   2  17        7.96        7.58      5.67 o 
   3   2  17       24.29       41.82      6.42 o 
   4   2  17      207.18      216.29     11.12 o 
   5   2  17       11.78        9.56      5.99 o 
   6   2  17        1.81        3.49      5.96 o 
   7   2  17       18.06       15.04      7.75 o 
   8   2  17        1.51       -0.39      7.70 o 
   9   2  17        2.39        2.48      6.81 o 
  10   2  17        9.54        8.86      7.39 o 
 -10   3  17       16.40       16.22     10.14 o 
  -9   3  17        3.65       -9.70      9.70 o 
  -8   3  17        0.74       -4.18      7.96 o 
  -7   3  17        7.50        4.62      7.77 o 
  -6   3  17        7.71        4.32      7.66 o 
  -5   3  17       99.40      108.97     11.96 o 
  -4   3  17      126.96      133.79      9.22 o 
  -3   3  17        0.05       -3.30      6.34 o 
  -2   3  17        1.37       -5.96      6.41 o 
  -1   3  17        2.81        0.04      8.70 o 
   0   3  17       28.65       17.47      6.79 o 
   1   3  17        9.84       10.80      6.65 o 
   2   3  17        6.40       -6.90      6.90 o 
   3   3  17      117.93      106.11      8.54 o 
   4   3  17        1.58        4.70      8.17 o 
   5   3  17       15.35       10.86      7.53 o 
   6   3  17        0.16        2.77      8.19 o 
   7   3  17        8.51        5.82      7.25 o 
   8   3  17        0.41        0.22      7.71 o 
   9   3  17       13.22       16.42      7.98 o 
  -7   4  17        3.96       12.68      7.54 o 
  -6   4  17        5.77        2.84      6.77 o 
  -5   4  17        3.53       -1.84      6.66 o 
  -4   4  17       23.41       25.99      6.56 o 
  -3   4  17        7.70       11.71      7.28 o 
  -2   4  17       27.86       21.15      6.32 o 
  -1   4  17        7.38        2.98      6.07 o 
   0   4  17       18.52        5.71      5.88 o 
   1   4  17        7.30        7.64      5.98 o 
   2   4  17        0.15        7.56      6.39 o 
   3   4  17       78.72       84.34      7.70 o 
   4   4  17       51.95       48.17      7.25 o 
   5   4  17       15.97       28.60     10.00 o 
   6   4  17        0.01       -5.90      7.67 o 
 -10   0  18        3.11       -0.75      9.36 o 
  -8   0  18       37.34       44.88     11.09 o 
  -6   0  18       19.09        9.85      8.42 o 
  -4   0  18      425.23      408.58     17.75 o 
  -2   0  18      105.11      104.93      8.40 o 
   0   0  18      132.10      141.78     10.15 o 
   2   0  18      167.36      157.07     10.71 o 
   4   0  18        6.51        3.81      6.69 o 
   6   0  18       80.15       67.66     12.60 o 
   8   0  18        2.98        4.45      8.75 o 
  10   0  18        1.20       17.24      9.86 o 
 -11   1  18       11.90       13.34      8.90 o 
 -10   1  18        3.96        7.41      9.60 o 
  -9   1  18        9.32       13.03      7.44 o 
  -8   1  18        9.82        2.50      6.10 o 
  -7   1  18        9.57        3.88      5.88 o 
  -6   1  18        0.88       -3.74      5.42 o 
  -5   1  18        4.77       -5.08      5.31 o 
  -4   1  18        9.73        6.39      5.39 o 
  -3   1  18      132.22      125.11      6.70 o 
  -2   1  18      106.23      110.68      5.99 o 
  -1   1  18       21.41       13.70      4.84 o 
   0   1  18       70.33       64.32      5.42 o 
   1   1  18       85.28       80.43      6.96 o 
   2   1  18      332.75      373.79      8.71 o 
   3   1  18        3.29        3.32      4.73 o 
   4   1  18      216.31      214.19      7.59 o 
   5   1  18        0.23        8.42      5.12 o 
   6   1  18      148.67      166.37      7.16 o 
   7   1  18        2.05        4.49      5.43 o 
   8   1  18        3.77        9.06      6.96 o 
   9   1  18       12.33       20.51      7.30 o 
  10   1  18       22.88       39.69      8.81 o 
 -10   2  18        0.06       -8.46      8.46 o 
  -9   2  18        1.60        0.60      8.21 o 
  -8   2  18        0.12       -7.59      7.59 o 
  -7   2  18        9.20       -2.65      7.00 o 
  -6   2  18        1.18       -5.23      6.64 o 
  -5   2  18      171.50      172.90      9.18 o 
  -4   2  18      229.14      235.48      9.67 o 
  -3   2  18        1.86        1.07      6.09 o 
  -2   2  18        0.32        1.24      6.38 o 
  -1   2  18        1.40       -4.75      6.11 o 
   0   2  18       23.49       29.20      6.56 o 
   1   2  18        8.93        8.62      5.55 o 
   2   2  18        7.18        0.19      5.54 o 
   3   2  18      184.25      181.82      8.54 o 
   4   2  18      274.57      294.16     11.43 o 
   5   2  18       47.35       39.09      6.71 o 
   6   2  18       32.52       20.28      9.47 o 
   7   2  18        0.01        7.66      7.71 o 
   8   2  18        0.19        6.88      8.18 o 
   9   2  18        1.92       -4.05      8.56 o 
  -9   3  18        0.55       -5.42     13.68 o 
  -8   3  18        5.10       -1.39      8.58 o 
  -7   3  18        0.32        1.38     11.45 o 
  -6   3  18        0.08       -3.30      8.42 o 
  -5   3  18       17.08       13.96      7.64 o 
  -4   3  18       35.65       31.53      7.98 o 
  -3   3  18        0.67        7.61      7.44 o 
  -2   3  18       38.13       40.51      7.94 o 
  -1   3  18       10.90        0.46     10.55 o 
   0   3  18        8.07        4.57      7.25 o 
   1   3  18        1.75       -7.07      7.07 o 
   2   3  18        0.74        8.45     14.69 o 
   3   3  18        0.65        6.25      8.35 o 
   4   3  18       12.17       23.11     11.56 o 
   5   3  18       13.54       15.84      7.36 o 
   6   3  18       24.47       24.73      8.07 o 
   7   3  18       15.34       28.24      8.09 o 
   8   3  18        8.71       17.53      9.56 o 
  -6   4  18        6.00       -7.12      7.12 o 
  -5   4  18       13.19       14.70      7.23 o 
  -4   4  18        1.09        5.38      6.79 o 
  -3   4  18        0.36       -6.28      6.28 o 
  -2   4  18        1.09       -3.49      6.03 o 
  -1   4  18        5.14       12.72      6.63 o 
   0   4  18        6.94        2.09      6.10 o 
   1   4  18       15.47       11.21      6.14 o 
   2   4  18        0.50       -6.49      6.49 o 
   3   4  18        3.15       -3.50      6.99 o 
   4   4  18        0.51       -7.02      7.02 o 
   5   4  18        4.27       -0.94      8.74 o 
  -9   0  19       20.49       19.47      9.59 o 
  -7   0  19        0.00       -8.51      8.51 o 
  -5   0  19       62.52       66.41      9.56 o 
  -3   0  19      265.61      267.69     11.16 o 
  -1   0  19      250.49      253.63     10.52 o 
   1   0  19       25.39       22.05      7.34 o 
   3   0  19        7.50       -0.53      6.88 o 
   5   0  19       46.83       53.20      8.16 o 
   7   0  19       33.97       40.08      9.43 o 
   9   0  19       16.55       39.09      9.96 o 
 -10   1  19        4.04        6.27      8.96 o 
  -9   1  19        0.93       -6.67      8.26 o 
  -8   1  19        4.01        1.58      7.19 o 
  -7   1  19        4.69        2.25      6.05 o 
  -6   1  19       12.21       20.36      5.99 o 
  -5   1  19       64.80       50.07      6.26 o 
  -4   1  19        1.56       -1.39      5.41 o 
  -3   1  19       18.71       19.57      5.65 o 
  -2   1  19       43.83       30.50      5.46 o 
  -1   1  19        7.74        1.67      5.08 o 
   0   1  19      179.50      184.67      7.05 o 
   1   1  19        3.27        2.28      5.31 o 
   2   1  19       35.93       33.17      5.39 o 
   3   1  19        0.33        0.49      4.98 o 
   4   1  19       60.92       71.11      6.25 o 
   5   1  19       94.79      119.12      6.73 o 
   6   1  19       49.39       42.25      6.51 o 
   7   1  19        0.00        0.69      5.92 o 
   8   1  19        4.55        4.92      6.87 o 
   9   1  19        0.00        4.47      8.76 o 
  -9   2  19        4.01       15.41      8.46 o 
  -8   2  19        4.16        8.13      8.45 o 
  -7   2  19        0.19       -4.29      7.04 o 
  -6   2  19        5.89        5.79      6.98 o 
  -5   2  19        0.00       -6.69      6.69 o 
  -4   2  19       40.99       33.51      7.97 o 
  -3   2  19        6.88        3.98      7.85 o 
  -2   2  19       32.40       33.03      7.12 o 
  -1   2  19       18.43       19.81      6.72 o 
   0   2  19        9.56        2.68      7.45 o 
   1   2  19       65.29       65.57      6.52 o 
   2   2  19        0.01       -5.74      5.74 o 
   3   2  19       19.14       19.26      6.02 o 
   4   2  19       31.95       36.57      6.88 o 
   5   2  19        0.18        5.06      7.42 o 
   6   2  19       82.15       84.42      9.07 o 
   7   2  19        2.39        0.35      7.88 o 
   8   2  19        5.06        5.63      9.90 o 
  -7   3  19        0.78       -2.82      8.34 o 
  -6   3  19        2.58       -7.89      7.89 o 
  -5   3  19        3.27        4.79      8.01 o 
  -4   3  19        0.54       -7.50      7.50 o 
  -3   3  19        0.24       -7.15      8.55 o 
  -2   3  19       67.58       66.78      9.60 o 
  -1   3  19       68.37       83.18      9.00 o 
   0   3  19        1.06        8.40      7.48 o 
   1   3  19        0.08       -4.20      7.51 o 
   2   3  19        0.97        4.47      7.57 o 
   3   3  19        4.51       12.49      9.08 o 
   4   3  19        0.81       -8.28      8.28 o 
   5   3  19        0.32       -0.25      7.52 o 
   6   3  19       14.28       16.82     10.60 o 
  -3   4  19       33.34       44.25      7.91 o 
  -2   4  19       10.71        1.88     10.24 o 
  -1   4  19       18.30       20.71      7.25 o 
   0   4  19       12.75       23.26      7.35 o 
   1   4  19        0.28        8.60      7.22 o 
   2   4  19        0.01        2.45      7.07 o 
  -8   0  20        8.29        5.04      9.26 o 
  -6   0  20        0.63       -1.58     10.42 o 
  -4   0  20        6.79        4.19      7.63 o 
  -2   0  20       34.00       25.63      7.80 o 
   0   0  20       50.86       43.45      8.25 o 
   2   0  20      106.39      101.38      8.88 o 
   4   0  20       16.21       25.96      7.90 o 
   6   0  20      351.62      382.08     13.41 o 
   8   0  20        6.62       -7.08      9.72 o 
  -9   1  20        2.51       -8.63      8.63 o 
  -8   1  20        0.45        5.77      8.15 o 
  -7   1  20        8.05       10.98      7.29 o 
  -6   1  20        0.00       -0.34      6.38 o 
  -5   1  20        7.62        7.83      6.46 o 
  -4   1  20        0.60        3.56      5.67 o 
  -3   1  20       25.31        8.85      5.54 o 
  -2   1  20        8.63        6.97      5.26 o 
  -1   1  20       58.80       68.10      6.24 o 
   0   1  20       14.66       11.65      5.62 o 
   1   1  20        0.02       -4.98      4.98 o 
   2   1  20       48.58       61.31      5.88 o 
   3   1  20        0.00       -4.61      5.01 o 
   4   1  20       34.08       42.61      7.12 o 
   5   1  20       67.58       68.47      7.02 o 
   6   1  20       68.88       73.49      7.04 o 
   7   1  20       29.72       26.86      7.53 o 
   8   1  20        0.26       16.40      8.74 o 
  -8   2  20        0.59       -0.52     10.30 o 
  -7   2  20        1.06       -7.58      7.58 o 
  -6   2  20        0.62       -3.53      7.61 o 
  -5   2  20        1.48       -1.80      7.19 o 
  -4   2  20        0.51       -3.19      6.81 o 
  -3   2  20        2.71        5.06      7.00 o 
  -2   2  20       27.45       32.37      7.27 o 
  -1   2  20        3.72        4.45      7.08 o 
   0   2  20        9.96       10.88      6.98 o 
   1   2  20       21.69       28.24      7.25 o 
   2   2  20        1.49       10.20      8.74 o 
   3   2  20        0.27       -3.37      5.75 o 
   4   2  20        0.01        2.50      7.74 o 
   5   2  20       51.82       74.00      9.41 o 
   6   2  20       12.31       16.47      8.52 o 
  -6   3  20        5.89       -4.44     18.91 o 
  -5   3  20        1.92       -8.07     10.49 o 
  -4   3  20        1.93       -9.04      9.45 o 
  -3   3  20       49.84       36.96      8.56 o 
  -2   3  20      120.40      123.22      9.83 o 
  -1   3  20       55.03       55.49      8.76 o 
   0   3  20        0.05       -7.58      7.58 o 
   1   3  20       11.59       27.31      8.38 o 
   2   3  20        3.27       -2.85      9.82 o 
   3   3  20        0.13       -5.75      7.92 o 
   4   3  20        1.92       -1.50     12.57 o 
  -7   0  21        4.67       -1.42     10.59 o 
  -5   0  21        0.27        7.78      9.03 o 
  -3   0  21       12.46        0.88     12.59 o 
  -1   0  21      113.68      101.81      9.13 o 
   1   0  21       34.13       25.68      8.01 o 
   3   0  21       26.77       43.41      8.40 o 
   5   0  21      206.61      229.99     12.02 o 
   7   0  21       54.86       26.20     17.83 o 
  -7   1  21        0.46        4.16      8.40 o 
  -6   1  21        6.04       -5.96      7.23 o 
  -5   1  21        1.97        3.62      6.75 o 
  -4   1  21        0.24       -1.65      6.53 o 
  -3   1  21       10.45       13.14      6.72 o 
  -2   1  21       14.78       13.82      6.40 o 
  -1   1  21       90.86      100.81      7.21 o 
   0   1  21        0.99       -5.66      5.85 o 
   1   1  21       25.42       26.72      7.11 o 
   2   1  21       11.51       12.76      6.01 o 
   3   1  21        2.79        1.61      5.89 o 
   4   1  21       31.82       26.14      6.33 o 
   5   1  21       30.67       45.66      8.74 o 
   6   1  21       79.55       82.97      8.43 o 
  -6   2  21        0.18       -6.23      8.48 o 
  -5   2  21        2.09       11.70      7.56 o 
  -4   2  21        1.48       -1.10      7.01 o 
  -3   2  21        4.00       14.51      7.40 o 
  -2   2  21       60.15       61.08      8.20 o 
  -1   2  21        0.00       -4.16      6.97 o 
   0   2  21        0.79        3.83      7.18 o 
   1   2  21       27.35       32.56      7.62 o 
   2   2  21       20.68       22.48      6.66 o 
   3   2  21        1.38        1.45      7.02 o 
   4   2  21        0.11       -2.97      7.26 o 
   5   2  21        8.97       23.63     10.32 o 
  -2   3  21       68.80       54.86      9.55 o 
  -1   3  21       69.91       74.50      9.69 o 
   0   3  21       11.83        4.56      8.65 o 
   1   3  21        6.19       13.08     12.85 o 
  -6   0  22        0.67       -9.49      9.49 o 
  -4   0  22        3.76       -7.82      7.82 o 
  -2   0  22       42.28       39.96     11.32 o 
   0   0  22       97.07      113.15     10.34 o 
   2   0  22        0.09       -7.58      7.58 o 
   4   0  22       35.09       34.02      9.01 o 
  -5   1  22        1.56       -0.26      7.62 o 
  -4   1  22        0.06       -2.42      7.45 o 
  -3   1  22        1.46        1.92      7.51 o 
  -2   1  22        1.13       -2.86      7.37 o 
  -1   1  22       46.83       59.82      9.44 o 
   0   1  22        4.00        2.12      7.27 o 
   1   1  22       22.67       19.01      6.88 o 
   2   1  22        4.75       -7.30      7.30 o 
   3   1  22       15.77       18.54      7.04 o 
   4   1  22       13.48       15.17      6.92 o 
  -3   2  22        1.04       -4.47      8.29 o 
  -2   2  22        3.44       -3.94     13.27 o 
  -1   2  22        1.39       -3.91      7.57 o 
   0   2  22        0.37        1.34      8.82 o 
   1   2  22       16.60       23.83     15.29 o 
   2   2  22        0.26        5.63     12.55 o 
  -3   0  23       19.66       38.58     18.59 o 
  -1   0  23        2.61       -4.31      8.39 o 
   1   0  23       12.35       17.50      8.76 o 
                                                 
